# Supplementary material for: Crystal structure of bis­(2,2′:6′,2′′-terpyridine-κ3 N,N′,N′′)nickel(II) dicyanidoaurate(I)
Source: Acta Crystallogr Sect E Struct Rep Online. 2014 Nov 19;70(Pt 12):519–21. doi: 10.1107/S1600536814024672 (PMC4257396; doi:10.1107/S1600536814024672)
Supplement: Supplementary file 1 [file e-70-00519-sup1.cif]

##############################################################################
#                                                                            #
# This CIF contains the data in a paper accepted for publication in          #
# Acta Crystallographica Section E. It conforms to the requirements of       #
# Notes for Authors for Acta Crystallographica Section E, and has been       #
# peer reviewed under the auspices of the IUCr Commission on Journals.       #
#                                                                            #
# Full details of the Crystallographic Information File format               #
# are given in the paper "The Crystallographic Information File (CIF):       #
# a New Standard Archive File for Crystallography" by S. R. Hall, F. H.      #
# Allen and I. D. Brown [Acta Cryst. (1991), A47, 655-685].                  #
#                                                                            #
# The current version of the core CIF dictionary is obtainable from          #
# ftp://ftp.iucr.org/pub/cif_core.dic.                                       #
#                                                                            #
# Software is freely available for graphical display of the structure(s)     #
# in this CIF. For information consult the CIF software page                 #
# http://www.iucr.org/resources/cif/software.                                #
#                                                                            #
# This file may be used for bona fide research purposes within the           #
# scientific community so long as proper attribution is given to the journal # 
# article from which it was obtained.                                        #
#                                                                            #
##############################################################################
data_I
_audit_creation_method
;
Olex2 1.1
(compiled 2011.11.01 svn.r2039, GUI svn.r3906)
;
_database_code_depnum_ccdc_archive     'CCDC 1033527'
_chemical_name_systematic
;
Bis(2,2':6',2''-terpyridine-\k^3^<i>N</i>,<i>N</i>',<i>N</i>'')nickel(II)
dicyanidoaurate(I)
;
_chemical_name_common     ?
_chemical_formula_moiety     'C30 H22 N6 Ni 2+, 2(C2 Au N2 2-)'
_chemical_formula_sum     'C34 H22 Au2 N10 Ni'
_chemical_formula_iupac     '[Ni (C15 H11 N3)2] [Au (C N)2]2'
_chemical_formula_weight     1023.26
_chemical_melting_point     ?
_space_group_crystal_system     triclinic
_space_group_name_H-M_alt     'P -1'
_space_group_name_Hall     '-P 1'
loop_
    _space_group_symop_id
    _space_group_symop_operation_xyz
    1 'x, y, z'
    2 '-x, -y, -z'
_cell_length_a     8.8374(3)
_cell_length_b     12.6707(4)
_cell_length_c     14.7497(4)
_cell_angle_alpha     83.401(2)
_cell_angle_beta     88.788(3)
_cell_angle_gamma     81.078(3)
_cell_volume     1620.82(9)
_cell_formula_units_Z     2
_cell_measurement_reflns_used     15517
_cell_measurement_theta_min     2.6310
_cell_measurement_theta_max     27.9570
_cell_measurement_temperature     180.00(10)
_exptl_crystal_description     irregular
_exptl_crystal_colour     red
_exptl_crystal_size_max     0.085
_exptl_crystal_size_mid     0.061
_exptl_crystal_size_min     0.049
_exptl_crystal_density_diffrn     2.097
_exptl_crystal_density_meas     ?
_exptl_crystal_density_method     'not measured'
_exptl_crystal_F_000     964
_exptl_absorpt_coefficient_mu     9.646
_exptl_absorpt_correction_type     multi-scan
_exptl_absorpt_process_details
;
(<i>CrysAlis Pro</i>; Agilent, 2014)
;
_exptl_absorpt_correction_T_min     0.29898
_exptl_absorpt_correction_T_max     1.00000
_exptl_special_details     ?
_diffrn_ambient_temperature     180
_diffrn_radiation_type     'Mo K\a'
_diffrn_radiation_wavelength     0.7107
_diffrn_radiation_monochromator     graphite
_diffrn_measurement_device_type     'Agilent Xcalibur Eos'
_diffrn_measurement_method     '\w scans'
_diffrn_detector_area_resol_mean     16.0514
_diffrn_reflns_number     41260
_diffrn_reflns_av_R_equivalents     0.0447
_diffrn_reflns_theta_min     2.64
_diffrn_reflns_theta_max     25.35
_diffrn_reflns_theta_full     25.35
_diffrn_measured_fraction_theta_max     0.9992
_diffrn_measured_fraction_theta_full     0.9992
_diffrn_reflns_limit_h_min     -10
_diffrn_reflns_limit_h_max     10
_diffrn_reflns_limit_k_min     -15
_diffrn_reflns_limit_k_max     15
_diffrn_reflns_limit_l_min     -17
_diffrn_reflns_limit_l_max     17
_diffrn_standards_number     ?
_diffrn_standards_interval_count     ?
_diffrn_standards_interval_time     ?
_diffrn_standards_decay_%     ?
_refine_special_details
;
Refinement of <i>F</i>^2^ against ALL reflections. The weighted <i>R</i>-factor
<i>wR</i> and goodness of fit <i>S</i> are based on <i>F</i>^2^, conventional
<i>R</i>-factors <i>R</i> are based on <i>F</i>, with <i>F</i> set to zero for
negative <i>F</i>^2^. The threshold expression of <i>F</i>^2^ >
2\s(<i>F</i>^2^) is used only for calculating <i>R</i>-factors(gt) <i>etc</i>.
and is not relevant to the choice of reflections for refinement.
<i>R</i>-factors based on <i>F</i>^2^ are statistically about twice as large
as those based on <i>F</i>, and <i>R</i>- factors based on ALL data will be
even larger.
;
_reflns_number_total     5928
_reflns_number_gt     5305
_reflns_threshold_expression     >2\s(I)
_refine_ls_structure_factor_coef     Fsqd
_refine_ls_matrix_type     full
_refine_ls_R_factor_all     0.0308
_refine_ls_R_factor_gt     0.0267
_refine_ls_wR_factor_gt     0.0672
_refine_ls_wR_factor_ref     0.0701
_refine_ls_goodness_of_fit_ref     1.059
_refine_ls_restrained_S_all     1.059
_refine_ls_number_reflns     5928
_refine_ls_number_parameters     424
_refine_ls_number_restraints     0
_refine_ls_hydrogen_treatment     constr
_refine_ls_weighting_scheme     calc
_refine_ls_weighting_details
         'calc w=1/[\s^2^(Fo^2^)+(0.0357P)^2^+1.8409P] where P=(Fo^2^+2Fc^2^)/3'
_atom_sites_solution_hydrogens     geom
_atom_sites_solution_primary     direct
_atom_sites_solution_secondary     difmap
_refine_ls_shift/su_max     0.001
_refine_ls_shift/su_mean     0.000
_refine_diff_density_max     1.184
_refine_diff_density_min     -0.510
_refine_ls_extinction_method     none
_refine_ls_extinction_coef     ?
loop_
    _atom_type_symbol
    _atom_type_description
    _atom_type_scat_dispersion_real
    _atom_type_scat_dispersion_imag
    _atom_type_scat_source
    'C' 'C' 0.0033 0.0016
                         'International Tables Vol C Tables 4.2.6.8 and 6.1.1.4'
    'H' 'H' 0.0000 0.0000
                         'International Tables Vol C Tables 4.2.6.8 and 6.1.1.4'
    'N' 'N' 0.0061 0.0033
                         'International Tables Vol C Tables 4.2.6.8 and 6.1.1.4'
    'Ni' 'Ni' 0.3393 1.1124
                         'International Tables Vol C Tables 4.2.6.8 and 6.1.1.4'
    'Au' 'Au' -2.0133 8.8022
                         'International Tables Vol C Tables 4.2.6.8 and 6.1.1.4'
_computing_data_collection
;
CrysAlis PRO (Agilent, 2014)
;
_computing_cell_refinement
;
CrysAlis PRO (Agilent, 2014)
;
_computing_data_reduction
;
CrysAlis PRO (Agilent, 2014)
;
_computing_structure_solution
;
SHELXS97 (Sheldrick, 2008)
;
_computing_structure_refinement
;
SHELXL97 (Sheldrick, 2008)
;
_computing_molecular_graphics
;
<i>OLEX2</i> (Dolomanov <i>et al.</i>,  2009)
;
_computing_publication_material
;
<i>OLEX2</i> (Dolomanov <i>et al.</i>,  2009) and <i>publCIF</i>
(Westrip, 2010)
;
loop_
    _atom_site_type_symbol
    _atom_site_label
    _atom_site_fract_x
    _atom_site_fract_y
    _atom_site_fract_z
    _atom_site_U_iso_or_equiv
    _atom_site_adp_type
    _atom_site_calc_flag
    _atom_site_refinement_flags
    _atom_site_occupancy
    _atom_site_symmetry_multiplicity
    _atom_site_disorder_assembly
    _atom_site_disorder_group
    Au Au1 0.39267(2) 0.878031(15) 0.259898(14) 0.05010(8) Uani d . 1 1 . .
    Au Au2 0.37167(2) 0.656248(15) 0.195383(13) 0.04589(7) Uani d . 1 1 . .
    Ni Ni1 0.03978(6) 0.30283(4) 0.27059(4) 0.03278(13) Uani d . 1 1 . .
    N N4 0.1366(4) 0.2245(3) 0.3954(2) 0.0343(8) Uani d . 1 1 . .
    N N5 0.0613(4) 0.4262(3) 0.3394(2) 0.0341(8) Uani d . 1 1 . .
    N N6 -0.0595(4) 0.4355(3) 0.1801(2) 0.0367(8) Uani d . 1 1 . .
    N N3 0.2540(4) 0.2959(3) 0.2017(2) 0.0386(8) Uani d . 1 1 . .
    N N2 0.0398(4) 0.1761(3) 0.2020(2) 0.0371(8) Uani d . 1 1 . .
    N N1 -0.1736(4) 0.2555(3) 0.3086(3) 0.0407(9) Uani d . 1 1 . .
    C C21 0.1440(5) 0.4070(4) 0.4172(3) 0.0355(9) Uani d . 1 1 . .
    C C20 0.1790(5) 0.2913(3) 0.4515(3) 0.0343(9) Uani d . 1 1 . .
    C C26 -0.0609(5) 0.5321(4) 0.2110(3) 0.0385(10) Uani d . 1 1 . .
    C C16 0.1583(5) 0.1185(4) 0.4230(3) 0.0412(10) Uani d . 1 1 . .
    H H16 0.1277 0.0722 0.3847 0.049 Uiso calc R 1 1 . .
    C C19 0.2464(5) 0.2534(4) 0.5352(3) 0.0428(11) Uani d . 1 1 . .
    H H19 0.2749 0.3008 0.5731 0.051 Uiso calc R 1 1 . .
    C C22 0.1874(6) 0.4908(4) 0.4572(3) 0.0430(11) Uani d . 1 1 . .
    H H22 0.2452 0.4773 0.5104 0.052 Uiso calc R 1 1 . .
    C C30 -0.1275(5) 0.4324(4) 0.1000(3) 0.0458(11) Uani d . 1 1 . .
    H H30 -0.1253 0.3665 0.0777 0.055 Uiso calc R 1 1 . .
    C C5 -0.1995(5) 0.1651(4) 0.2730(3) 0.0436(11) Uani d . 1 1 . .
    C C11 0.2842(5) 0.2140(4) 0.1487(3) 0.0405(10) Uani d . 1 1 . .
    C C24 0.0583(6) 0.6150(4) 0.3379(3) 0.0446(11) Uani d . 1 1 . .
    H H24 0.0272 0.6849 0.3110 0.054 Uiso calc R 1 1 . .
    C C23 0.1440(6) 0.5948(4) 0.4175(3) 0.0452(11) Uani d . 1 1 . .
    H H23 0.1723 0.6517 0.4442 0.054 Uiso calc R 1 1 . .
    C C15 0.3549(5) 0.3636(4) 0.2029(3) 0.0437(11) Uani d . 1 1 . .
    H H15 0.3334 0.4202 0.2384 0.052 Uiso calc R 1 1 . .
    C C25 0.0205(5) 0.5273(3) 0.2995(3) 0.0367(10) Uani d . 1 1 . .
    C C1 -0.2761(6) 0.3004(4) 0.3657(3) 0.0491(12) Uani d . 1 1 . .
    H H1 -0.2587 0.3625 0.3892 0.059 Uiso calc R 1 1 . .
    C C10 0.1623(6) 0.1451(4) 0.1495(3) 0.0407(11) Uani d . 1 1 . .
    C C18 0.2705(6) 0.1439(4) 0.5616(3) 0.0503(12) Uani d . 1 1 . .
    H H18 0.3180 0.1167 0.6169 0.060 Uiso calc R 1 1 . .
    C C6 -0.0791(6) 0.1213(4) 0.2111(3) 0.0434(11) Uani d . 1 1 . .
    C C17 0.2241(6) 0.0754(4) 0.5057(3) 0.0480(12) Uani d . 1 1 . .
    H H17 0.2368 0.0017 0.5233 0.058 Uiso calc R 1 1 . .
    C C27 -0.1337(6) 0.6270(4) 0.1636(4) 0.0503(12) Uani d . 1 1 . .
    H H27 -0.1335 0.6924 0.1863 0.060 Uiso calc R 1 1 . .
    C C9 0.1660(7) 0.0561(4) 0.1017(4) 0.0540(14) Uani d . 1 1 . .
    H H9 0.2483 0.0354 0.0640 0.065 Uiso calc R 1 1 . .
    C C14 0.4912(6) 0.3535(5) 0.1532(4) 0.0527(13) Uani d . 1 1 . .
    H H14 0.5592 0.4023 0.1550 0.063 Uiso calc R 1 1 . .
    C C4 -0.3309(6) 0.1213(4) 0.2956(4) 0.0551(14) Uani d . 1 1 . .
    H H4 -0.3497 0.0606 0.2704 0.066 Uiso calc R 1 1 . .
    C C12 0.4186(6) 0.1984(5) 0.0993(3) 0.0509(13) Uani d . 1 1 . .
    H H12 0.4394 0.1407 0.0649 0.061 Uiso calc R 1 1 . .
    C C13 0.5218(6) 0.2694(5) 0.1016(4) 0.0576(15) Uani d . 1 1 . .
    H H13 0.6123 0.2602 0.0680 0.069 Uiso calc R 1 1 . .
    C C7 -0.0793(7) 0.0300(4) 0.1661(4) 0.0546(14) Uani d . 1 1 . .
    H H7 -0.1607 -0.0088 0.1728 0.066 Uiso calc R 1 1 . .
    C C3 -0.4349(6) 0.1692(6) 0.3568(4) 0.0683(18) Uani d . 1 1 . .
    H H3 -0.5229 0.1397 0.3734 0.082 Uiso calc R 1 1 . .
    C C32 0.5489(7) 0.8954(4) 0.1631(4) 0.0557(14) Uani d . 1 1 . .
    C C8 0.0441(8) -0.0008(4) 0.1118(4) 0.0609(16) Uani d . 1 1 . .
    H H8 0.0457 -0.0611 0.0812 0.073 Uiso calc R 1 1 . .
    C C2 -0.4084(6) 0.2576(6) 0.3916(4) 0.0638(16) Uani d . 1 1 . .
    H H2 -0.4773 0.2899 0.4324 0.077 Uiso calc R 1 1 . .
    C C31 0.2372(8) 0.8628(4) 0.3579(4) 0.0621(15) Uani d . 1 1 . .
    N N8 0.6378(7) 0.9036(5) 0.1061(4) 0.0765(16) Uani d . 1 1 . .
    C C29 -0.2014(6) 0.5252(5) 0.0493(4) 0.0579(14) Uani d . 1 1 . .
    H H29 -0.2469 0.5213 -0.0062 0.070 Uiso calc R 1 1 . .
    C C28 -0.2056(7) 0.6228(5) 0.0831(4) 0.0615(15) Uani d . 1 1 . .
    H H28 -0.2570 0.6853 0.0514 0.074 Uiso calc R 1 1 . .
    N N7 0.1488(8) 0.8529(4) 0.4154(4) 0.0830(18) Uani d . 1 1 . .
    N N9 0.1436(6) 0.7521(4) 0.0368(3) 0.0576(11) Uani d . 1 1 . .
    C C33 0.2250(6) 0.7165(4) 0.0954(4) 0.0477(12) Uani d . 1 1 . .
    N N10 0.6060(7) 0.5566(4) 0.3494(4) 0.0765(16) Uani d . 1 1 . .
    C C34 0.5206(7) 0.5917(4) 0.2936(4) 0.0536(13) Uani d . 1 1 . .
loop_
    _atom_site_aniso_label
    _atom_site_aniso_U_11
    _atom_site_aniso_U_22
    _atom_site_aniso_U_33
    _atom_site_aniso_U_12
    _atom_site_aniso_U_13
    _atom_site_aniso_U_23
    Au1 0.05730(14) 0.03953(12) 0.05524(14) -0.00962(9) -0.00594(10) -0.00889(9)
    Au2 0.05153(13) 0.04074(12) 0.04712(12) -0.00948(9) -0.00261(9) -0.00856(8)
    Ni1 0.0342(3) 0.0307(3) 0.0338(3) -0.0050(2) -0.0024(2) -0.0048(2)
    N4 0.0348(19) 0.0319(19) 0.0361(19) -0.0043(15) -0.0009(15) -0.0048(15)
    N5 0.0363(19) 0.0318(19) 0.0347(19) -0.0057(15) 0.0012(15) -0.0052(15)
    N6 0.0339(19) 0.040(2) 0.0350(19) -0.0041(16) -0.0002(15) -0.0017(16)
    N3 0.039(2) 0.040(2) 0.035(2) -0.0022(17) -0.0027(16) -0.0018(16)
    N2 0.042(2) 0.0314(19) 0.038(2) -0.0051(16) -0.0059(17) -0.0048(16)
    N1 0.037(2) 0.043(2) 0.041(2) -0.0082(17) -0.0077(17) 0.0007(17)
    C21 0.033(2) 0.034(2) 0.039(2) -0.0037(18) 0.0030(18) -0.0053(18)
    C20 0.033(2) 0.035(2) 0.034(2) -0.0026(18) 0.0008(18) -0.0054(18)
    C26 0.038(2) 0.034(2) 0.042(2) -0.0034(19) 0.0026(19) -0.0027(19)
    C16 0.046(3) 0.034(2) 0.044(3) -0.007(2) -0.003(2) -0.0037(19)
    C19 0.046(3) 0.043(3) 0.040(3) -0.007(2) -0.006(2) -0.005(2)
    C22 0.051(3) 0.043(3) 0.037(2) -0.010(2) 0.000(2) -0.009(2)
    C30 0.042(3) 0.057(3) 0.038(3) -0.008(2) -0.005(2) -0.001(2)
    C5 0.043(3) 0.044(3) 0.043(3) -0.012(2) -0.011(2) 0.010(2)
    C11 0.041(2) 0.044(3) 0.033(2) 0.005(2) -0.0050(19) -0.0035(19)
    C24 0.055(3) 0.030(2) 0.047(3) -0.003(2) 0.005(2) -0.003(2)
    C23 0.058(3) 0.037(3) 0.044(3) -0.013(2) 0.001(2) -0.010(2)
    C15 0.042(3) 0.041(3) 0.047(3) -0.005(2) -0.002(2) 0.001(2)
    C25 0.035(2) 0.031(2) 0.042(2) 0.0004(18) 0.0039(19) -0.0009(18)
    C1 0.044(3) 0.057(3) 0.043(3) 0.000(2) -0.003(2) -0.002(2)
    C10 0.049(3) 0.038(2) 0.033(2) 0.005(2) -0.010(2) -0.0073(19)
    C18 0.057(3) 0.049(3) 0.042(3) -0.006(2) -0.009(2) 0.004(2)
    C6 0.051(3) 0.037(2) 0.043(3) -0.011(2) -0.016(2) 0.000(2)
    C17 0.054(3) 0.036(2) 0.051(3) -0.005(2) -0.007(2) 0.004(2)
    C27 0.053(3) 0.039(3) 0.054(3) -0.002(2) -0.003(2) 0.008(2)
    C9 0.066(3) 0.050(3) 0.044(3) 0.010(3) -0.012(2) -0.016(2)
    C14 0.038(3) 0.061(3) 0.056(3) -0.006(2) 0.002(2) 0.005(3)
    C4 0.053(3) 0.050(3) 0.062(3) -0.020(3) -0.020(3) 0.017(3)
    C12 0.049(3) 0.063(3) 0.035(3) 0.007(3) 0.001(2) -0.004(2)
    C13 0.038(3) 0.082(4) 0.045(3) 0.001(3) 0.004(2) 0.009(3)
    C7 0.067(4) 0.041(3) 0.059(3) -0.015(3) -0.023(3) -0.006(2)
    C3 0.040(3) 0.089(5) 0.070(4) -0.022(3) -0.009(3) 0.032(4)
    C32 0.062(4) 0.049(3) 0.061(4) -0.016(3) -0.008(3) -0.013(3)
    C8 0.083(4) 0.041(3) 0.059(3) -0.002(3) -0.025(3) -0.015(3)
    C2 0.039(3) 0.086(5) 0.060(4) -0.004(3) 0.002(3) 0.008(3)
    C31 0.083(4) 0.032(3) 0.072(4) -0.003(3) 0.005(3) -0.016(3)
    N8 0.079(4) 0.088(4) 0.074(4) -0.040(3) 0.007(3) -0.024(3)
    C29 0.053(3) 0.074(4) 0.044(3) -0.009(3) -0.011(2) 0.007(3)
    C28 0.058(3) 0.061(4) 0.057(3) 0.001(3) -0.012(3) 0.017(3)
    N7 0.111(5) 0.046(3) 0.095(4) -0.017(3) 0.032(4) -0.019(3)
    N9 0.059(3) 0.058(3) 0.056(3) 0.000(2) -0.007(2) -0.017(2)
    C33 0.048(3) 0.048(3) 0.049(3) -0.009(2) 0.003(2) -0.013(2)
    N10 0.095(4) 0.061(3) 0.073(4) -0.008(3) -0.031(3) -0.006(3)
    C34 0.063(3) 0.043(3) 0.056(3) -0.010(3) -0.013(3) -0.008(2)
_geom_special_details
;
All e.s.d.'s (except the e.s.d. in the dihedral angle between two l.s. planes)
are estimated using the full covariance matrix. The cell e.s.d.'s are taken
into account individually in the estimation of e.s.d.'s in distances, angles
and torsion angles; correlations between e.s.d.'s in cell parameters are only
used when they are defined by crystal symmetry. An approximate (isotropic)
treatment of cell e.s.d.'s is used for estimating e.s.d.'s involving l.s.
planes.
;
loop_
    _geom_bond_atom_site_label_1
    _geom_bond_atom_site_label_2
    _geom_bond_site_symmetry_2
    _geom_bond_distance
    _geom_bond_publ_flag
    Au1 Au2 . 3.1017(3) ?
    Au1 C32 . 1.983(7) ?
    Au1 C31 . 1.987(7) ?
    Au2 C33 . 1.989(5) ?
    Au2 C34 . 1.994(5) ?
    Ni1 N4 . 2.119(4) ?
    Ni1 N5 . 1.994(4) ?
    Ni1 N6 . 2.110(4) ?
    Ni1 N3 . 2.124(4) ?
    Ni1 N2 . 1.993(4) ?
    Ni1 N1 . 2.112(4) ?
    N4 C20 . 1.346(5) ?
    N4 C16 . 1.344(6) ?
    N5 C21 . 1.351(6) ?
    N5 C25 . 1.346(5) ?
    N6 C26 . 1.353(6) ?
    N6 C30 . 1.344(6) ?
    N3 C11 . 1.361(6) ?
    N3 C15 . 1.331(6) ?
    N2 C10 . 1.352(6) ?
    N2 C6 . 1.343(6) ?
    N1 C5 . 1.365(6) ?
    N1 C1 . 1.331(6) ?
    C21 C20 . 1.481(6) ?
    C21 C22 . 1.379(6) ?
    C20 C19 . 1.385(6) ?
    C26 C25 . 1.493(6) ?
    C26 C27 . 1.391(6) ?
    C16 H16 . 0.9300 ?
    C16 C17 . 1.380(7) ?
    C19 H19 . 0.9300 ?
    C19 C18 . 1.381(7) ?
    C22 H22 . 0.9300 ?
    C22 C23 . 1.380(7) ?
    C30 H30 . 0.9300 ?
    C30 C29 . 1.396(7) ?
    C5 C6 . 1.472(7) ?
    C5 C4 . 1.382(7) ?
    C11 C10 . 1.487(7) ?
    C11 C12 . 1.381(7) ?
    C24 H24 . 0.9300 ?
    C24 C23 . 1.388(7) ?
    C24 C25 . 1.391(7) ?
    C23 H23 . 0.9300 ?
    C15 H15 . 0.9300 ?
    C15 C14 . 1.393(7) ?
    C1 H1 . 0.9300 ?
    C1 C2 . 1.392(8) ?
    C10 C9 . 1.393(7) ?
    C18 H18 . 0.9300 ?
    C18 C17 . 1.375(7) ?
    C6 C7 . 1.399(7) ?
    C17 H17 . 0.9300 ?
    C27 H27 . 0.9300 ?
    C27 C28 . 1.368(8) ?
    C9 H9 . 0.9300 ?
    C9 C8 . 1.382(8) ?
    C14 H14 . 0.9300 ?
    C14 C13 . 1.370(8) ?
    C4 H4 . 0.9300 ?
    C4 C3 . 1.395(9) ?
    C12 H12 . 0.9300 ?
    C12 C13 . 1.381(8) ?
    C13 H13 . 0.9300 ?
    C7 H7 . 0.9300 ?
    C7 C8 . 1.373(9) ?
    C3 H3 . 0.9300 ?
    C3 C2 . 1.338(9) ?
    C32 N8 . 1.146(8) ?
    C8 H8 . 0.9300 ?
    C2 H2 . 0.9300 ?
    C31 N7 . 1.150(8) ?
    C29 H29 . 0.9300 ?
    C29 C28 . 1.381(8) ?
    C28 H28 . 0.9300 ?
    N9 C33 . 1.141(7) ?
    N10 C34 . 1.132(7) ?
loop_
    _geom_angle_atom_site_label_1
    _geom_angle_atom_site_label_2
    _geom_angle_atom_site_label_3
    _geom_angle_site_symmetry_1
    _geom_angle_site_symmetry_3
    _geom_angle
    _geom_angle_publ_flag
    C32 Au1 Au2 . . 87.27(15) ?
    C32 Au1 C31 . . 179.0(2) ?
    C31 Au1 Au2 . . 93.69(15) ?
    C33 Au2 Au1 . . 94.33(14) ?
    C33 Au2 C34 . . 178.2(2) ?
    C34 Au2 Au1 . . 87.35(15) ?
    N4 Ni1 N3 . . 93.99(14) ?
    N5 Ni1 N4 . . 77.69(14) ?
    N5 Ni1 N6 . . 78.00(14) ?
    N5 Ni1 N3 . . 96.88(15) ?
    N5 Ni1 N1 . . 106.69(15) ?
    N6 Ni1 N4 . . 155.47(14) ?
    N6 Ni1 N3 . . 92.12(14) ?
    N6 Ni1 N1 . . 93.45(14) ?
    N2 Ni1 N4 . . 99.88(14) ?
    N2 Ni1 N5 . . 174.57(15) ?
    N2 Ni1 N6 . . 104.62(14) ?
    N2 Ni1 N3 . . 78.36(15) ?
    N2 Ni1 N1 . . 78.06(16) ?
    N1 Ni1 N4 . . 90.39(14) ?
    N1 Ni1 N3 . . 156.42(15) ?
    C20 N4 Ni1 . . 114.3(3) ?
    C16 N4 Ni1 . . 127.2(3) ?
    C16 N4 C20 . . 118.5(4) ?
    C21 N5 Ni1 . . 118.6(3) ?
    C25 N5 Ni1 . . 119.4(3) ?
    C25 N5 C21 . . 120.6(4) ?
    C26 N6 Ni1 . . 114.5(3) ?
    C30 N6 Ni1 . . 126.9(3) ?
    C30 N6 C26 . . 118.5(4) ?
    C11 N3 Ni1 . . 113.9(3) ?
    C15 N3 Ni1 . . 127.4(3) ?
    C15 N3 C11 . . 118.6(4) ?
    C10 N2 Ni1 . . 119.1(3) ?
    C6 N2 Ni1 . . 119.5(3) ?
    C6 N2 C10 . . 121.4(4) ?
    C5 N1 Ni1 . . 113.7(3) ?
    C1 N1 Ni1 . . 127.0(4) ?
    C1 N1 C5 . . 119.2(4) ?
    N5 C21 C20 . . 113.3(4) ?
    N5 C21 C22 . . 120.5(4) ?
    C22 C21 C20 . . 126.2(4) ?
    N4 C20 C21 . . 114.7(4) ?
    N4 C20 C19 . . 121.8(4) ?
    C19 C20 C21 . . 123.5(4) ?
    N6 C26 C25 . . 114.4(4) ?
    N6 C26 C27 . . 121.9(4) ?
    C27 C26 C25 . . 123.7(4) ?
    N4 C16 H16 . . 118.7 ?
    N4 C16 C17 . . 122.6(4) ?
    C17 C16 H16 . . 118.7 ?
    C20 C19 H19 . . 120.6 ?
    C18 C19 C20 . . 118.8(4) ?
    C18 C19 H19 . . 120.6 ?
    C21 C22 H22 . . 120.4 ?
    C21 C22 C23 . . 119.3(4) ?
    C23 C22 H22 . . 120.4 ?
    N6 C30 H30 . . 119.0 ?
    N6 C30 C29 . . 122.0(5) ?
    C29 C30 H30 . . 119.0 ?
    N1 C5 C6 . . 115.0(4) ?
    N1 C5 C4 . . 120.3(5) ?
    C4 C5 C6 . . 124.7(5) ?
    N3 C11 C10 . . 114.6(4) ?
    N3 C11 C12 . . 121.2(5) ?
    C12 C11 C10 . . 124.2(5) ?
    C23 C24 H24 . . 121.1 ?
    C23 C24 C25 . . 117.8(4) ?
    C25 C24 H24 . . 121.1 ?
    C22 C23 C24 . . 120.5(4) ?
    C22 C23 H23 . . 119.8 ?
    C24 C23 H23 . . 119.8 ?
    N3 C15 H15 . . 118.5 ?
    N3 C15 C14 . . 122.9(5) ?
    C14 C15 H15 . . 118.5 ?
    N5 C25 C26 . . 112.9(4) ?
    N5 C25 C24 . . 121.3(4) ?
    C24 C25 C26 . . 125.7(4) ?
    N1 C1 H1 . . 118.9 ?
    N1 C1 C2 . . 122.2(6) ?
    C2 C1 H1 . . 118.9 ?
    N2 C10 C11 . . 114.0(4) ?
    N2 C10 C9 . . 120.2(5) ?
    C9 C10 C11 . . 125.8(5) ?
    C19 C18 H18 . . 120.1 ?
    C17 C18 C19 . . 119.7(4) ?
    C17 C18 H18 . . 120.1 ?
    N2 C6 C5 . . 113.6(4) ?
    N2 C6 C7 . . 120.6(5) ?
    C7 C6 C5 . . 125.8(5) ?
    C16 C17 H17 . . 120.8 ?
    C18 C17 C16 . . 118.5(4) ?
    C18 C17 H17 . . 120.8 ?
    C26 C27 H27 . . 120.4 ?
    C28 C27 C26 . . 119.2(5) ?
    C28 C27 H27 . . 120.4 ?
    C10 C9 H9 . . 120.9 ?
    C8 C9 C10 . . 118.3(5) ?
    C8 C9 H9 . . 120.9 ?
    C15 C14 H14 . . 121.0 ?
    C13 C14 C15 . . 118.0(5) ?
    C13 C14 H14 . . 121.0 ?
    C5 C4 H4 . . 120.4 ?
    C5 C4 C3 . . 119.1(6) ?
    C3 C4 H4 . . 120.4 ?
    C11 C12 H12 . . 120.4 ?
    C11 C12 C13 . . 119.2(5) ?
    C13 C12 H12 . . 120.4 ?
    C14 C13 C12 . . 120.1(5) ?
    C14 C13 H13 . . 120.0 ?
    C12 C13 H13 . . 120.0 ?
    C6 C7 H7 . . 120.9 ?
    C8 C7 C6 . . 118.2(5) ?
    C8 C7 H7 . . 120.9 ?
    C4 C3 H3 . . 119.9 ?
    C2 C3 C4 . . 120.1(5) ?
    C2 C3 H3 . . 119.9 ?
    N8 C32 Au1 . . 178.4(5) ?
    C9 C8 H8 . . 119.3 ?
    C7 C8 C9 . . 121.4(5) ?
    C7 C8 H8 . . 119.3 ?
    C1 C2 H2 . . 120.5 ?
    C3 C2 C1 . . 119.0(6) ?
    C3 C2 H2 . . 120.5 ?
    N7 C31 Au1 . . 179.0(6) ?
    C30 C29 H29 . . 120.6 ?
    C28 C29 C30 . . 118.8(5) ?
    C28 C29 H29 . . 120.6 ?
    C27 C28 C29 . . 119.6(5) ?
    C27 C28 H28 . . 120.2 ?
    C29 C28 H28 . . 120.2 ?
    N9 C33 Au2 . . 178.4(5) ?
    N10 C34 Au2 . . 178.9(5) ?
loop_
    _geom_hbond_atom_site_label_D
    _geom_hbond_atom_site_label_H
    _geom_hbond_atom_site_label_A
    _geom_hbond_site_symmetry_A
    _geom_hbond_distance_DH
    _geom_hbond_distance_HA
    _geom_hbond_distance_DA
    _geom_hbond_angle_DHA
    C1 H1 N10 1_455 0.93 2.57 3.235(7) 129
    C7 H7 N8 1_445 0.93 2.51 3.356(9) 151
    C8 H8 N9 1_545 0.93 2.54 3.421(7) 157
    C22 H22 N10 2_666 0.93 2.43 3.364(8) 179
    C23 H23 N7 . 0.93 2.51 3.274(7) 139
    C30 H30 N9 2_565 0.93 2.41 3.280(7) 156
data_New_Global_Publ_Block
_journal_data_validation_number     ?
_journal_date_recd_electronic     2014-09-12
_journal_date_accepted     2014-11-10
_journal_name_full     'Acta Crystallographica, Section E'
_journal_year     2014
_journal_volume     70
_journal_issue     12
_journal_page_first     519
_journal_page_last     521
_journal_paper_category     GM
_journal_paper_doi     10.1107/S1600536814024672
_journal_coeditor_code     WM5063
_publ_contact_author_name
;
Richard E. Sykora
;
_publ_contact_author_address
;
University of South Alabama
Department of Chemistry
Mobile, AL 36688
;
_publ_contact_author_email     'rsykora@southalabama.edu'
_publ_contact_author_fax
;
1 (251) 460-7359
;
_publ_contact_author_phone
;
1 (251) 460-7422
;
_publ_section_title
;
Crystal structure of
bis(2,2':6',2''-terpyridine-\k^3^<i>N</i>,<i>N</i>',<i>N</i>'')nickel(II)
dicyanidoaurate(I)
;
_publ_section_title_footnote     .
loop_
    _publ_author_name
    _publ_author_footnote
    _publ_author_address
    'White, Frankie' .
;
University of South Alabama
Department of Chemistry
Mobile, AL 36688
USA
;
    'Sykora, Richard E.' .
;
University of South Alabama
Department of Chemistry
Mobile, AL 36688
USA
;
_publ_section_synopsis
;
In an ionic compound composed of bis(2,2':6',2''-terpyridine)nickel(II)
dications and dicyanidoaurate(I) dianions in a 1:2 ratio, the two tridentate
terpyridine ligands define the coordination of the Ni^2+^ cation, resulting in
a nearly octahedral coordination sphere, although there is not any imposed
crystallographic symmetry about the Ni^2+^ site.
;
