# Supplementary material for: Crystal structure of bis­(2,2′:6′,2′′-terpyridine-κ3 N,N′,N′′)nickel(II) dicyanidoaurate(I)
Source: Acta Crystallogr Sect E Struct Rep Online. 2014 Nov 19;70(Pt 12):519–21. doi: 10.1107/S1600536814024672 (PMC4257396; doi:10.1107/S1600536814024672)
Supplement: Supplementary file 2 [file e-70-00519-Isup2.hkl]

# 
# h,k,l, Fc-squared, Fo-squared, sigma(Fo-squared) and status flag 
# 
data_I
_shelx_title 'I in P-1' 
_shelx_refln_list_code          4 
_shelx_F_calc_maximum      338.86 
_exptl_crystal_F_000       964.00 
_reflns_d_resolution_high  0.8300 
 
loop_ 
 _symmetry_equiv_pos_as_xyz 
 'x, y, z' 
 '-x, -y, -z' 
 
_cell_length_a     8.8374 
_cell_length_b    12.6707 
_cell_length_c    14.7497 
_cell_angle_alpha  83.401 
_cell_angle_beta   88.788 
_cell_angle_gamma  81.078 
 
_shelx_F_squared_multiplier     1.000 
 
loop_ 
 _refln_index_h 
 _refln_index_k 
 _refln_index_l 
 _refln_F_squared_calc 
 _refln_F_squared_meas 
 _refln_F_squared_sigma 
 _refln_observed_status 
   2   0   0      958.09     1258.27     32.83 o 
   3   0   0     9924.21    10461.01    137.94 o 
   4   0   0    31327.99    31831.26    327.41 o 
   5   0   0    23224.39    22230.59    322.67 o 
   6   0   0      679.57      684.32     48.71 o 
   7   0   0     2172.25     2114.43     91.38 o 
   8   0   0     2802.34     2564.59     88.00 o 
   9   0   0     4102.60     4214.78    188.40 o 
  10   0   0       26.33       22.79     26.39 o 
 -10   1   0     1948.14     1867.90    153.69 o 
  -9   1   0       18.96        8.49     14.86 o 
  -8   1   0        5.19       15.47     10.11 o 
  -7   1   0    11084.03    10252.54    355.42 o 
  -6   1   0    10408.90     9638.48    180.06 o 
  -5   1   0    13844.47    13582.40    232.86 o 
  -4   1   0     1295.80     2581.09    277.58 o 
  -3   1   0    18907.45    19819.15    202.12 o 
  -2   1   0    40341.81    41411.36    305.96 o 
  -1   1   0    30933.91    31103.13    940.92 o 
   1   1   0     1739.11     2046.11     54.07 o 
   2   1   0    54357.59    56790.27    300.93 o 
   3   1   0    13218.38    14252.02    151.15 o 
   4   1   0     5585.58     6253.01    163.80 o 
   5   1   0     5015.85     5422.61    125.17 o 
   6   1   0     1089.77     1128.40     49.80 o 
   7   1   0     2332.52     2406.84     67.07 o 
   8   1   0      114.83       89.10     20.48 o 
   9   1   0        5.05       -6.93     16.59 o 
  10   1   0      117.74      156.38     36.89 o 
 -10   2   0       32.79      -10.06     19.53 o 
  -9   2   0     1328.71     1275.38     72.74 o 
  -8   2   0     1882.04     1698.57     73.30 o 
  -7   2   0      132.85      150.87     25.29 o 
  -6   2   0      204.18      235.52     21.36 o 
  -5   2   0     5376.45     5093.83    117.48 o 
  -4   2   0     1709.29     1687.50     59.56 o 
  -3   2   0     5211.75     5292.76    104.25 o 
  -2   2   0      220.03      278.24     14.54 o 
  -1   2   0     1711.92     1790.12     36.26 o 
   0   2   0    13176.06    14579.19    110.38 o 
   1   2   0     3836.56     4220.14     42.47 o 
   2   2   0      628.18      832.64     23.01 o 
   3   2   0      424.40      494.94     19.57 o 
   4   2   0      692.26      751.43     35.53 o 
   5   2   0     1017.35      975.69     45.08 o 
   6   2   0       20.24       11.77      8.39 o 
   7   2   0       37.89       51.36     10.52 o 
   8   2   0      265.89      269.12     32.62 o 
   9   2   0      217.52      188.90     32.59 o 
  10   2   0      589.73      643.67     62.24 o 
  -9   3   0       97.16       70.77     21.04 o 
  -8   3   0        2.73       -4.19     13.24 o 
  -7   3   0      101.61      105.32     14.65 o 
  -6   3   0      400.26      438.52     34.56 o 
  -5   3   0       66.52      107.15     19.92 o 
  -4   3   0     1387.81     1444.71     43.99 o 
  -3   3   0      495.82      648.59     57.24 o 
  -2   3   0     8164.68     8503.95    104.45 o 
  -1   3   0     2380.29     2512.46     45.12 o 
   0   3   0     1444.13     1514.21     27.01 o 
   1   3   0     3107.11     3371.06     44.25 o 
   2   3   0     6737.64     7258.44     66.35 o 
   3   3   0    30259.39    31112.91    396.90 o 
   4   3   0      336.38      453.95     21.44 o 
   5   3   0       55.37      103.83     16.84 o 
   6   3   0     9666.95     9397.32    194.27 o 
   7   3   0     8991.72     8314.01    264.72 o 
   8   3   0     3763.13     3527.58    198.33 o 
   9   3   0        3.67       16.31     36.44 o 
  10   3   0      726.71      794.47     83.50 o 
  -9   4   0      498.67      517.49     43.36 o 
  -8   4   0     1064.05     1011.12     54.48 o 
  -7   4   0     4202.88     4232.87    120.88 o 
  -6   4   0        3.36       25.56     12.64 o 
  -5   4   0      760.15      752.76     34.74 o 
  -4   4   0    23716.68    23465.86    451.07 o 
  -3   4   0    15513.91    15933.47    204.38 o 
  -2   4   0     9802.18    11254.12    176.59 o 
  -1   4   0    15496.76    17164.47    226.95 o 
   0   4   0    53433.93    55646.26    353.86 o 
   1   4   0    59384.00    62300.48    378.77 o 
   2   4   0    22258.93    24840.38    184.86 o 
   3   4   0     2419.12     2531.08     45.46 o 
   4   4   0    27817.47    28739.12    383.08 o 
   5   4   0    24802.31    24078.53    314.01 o 
   6   4   0     2745.21     2749.24     86.49 o 
   7   4   0      115.70      209.68     38.80 o 
   8   4   0     4599.94     4367.26    209.27 o 
   9   4   0     1764.59     1807.53    116.65 o 
  10   4   0     1384.59     1098.88    237.84 o 
  -9   5   0      934.64      993.80     67.95 o 
  -8   5   0      106.97      122.65     26.17 o 
  -7   5   0     1385.65     1372.82     63.72 o 
  -6   5   0     8350.10     8289.06    157.11 o 
  -5   5   0    13977.31    13400.60    201.10 o 
  -4   5   0      292.94      252.64     23.78 o 
  -3   5   0      695.25      684.67     72.44 o 
  -2   5   0    30420.61    30344.81    335.87 o 
  -1   5   0    37852.56    38513.17    532.78 o 
   0   5   0    24054.12    25406.10    188.57 o 
   1   5   0     4970.25     5199.90    102.28 o 
   2   5   0    30087.93    32078.34    312.99 o 
   3   5   0    32931.30    32709.21    249.49 o 
   4   5   0     4207.77     4137.82     80.15 o 
   5   5   0      520.65      610.92     39.74 o 
   6   5   0     5241.80     5436.94    154.85 o 
   7   5   0     7359.08     7047.83    183.59 o 
   8   5   0      598.71      650.64     66.59 o 
   9   5   0      219.97      187.50     39.74 o 
  10   5   0      375.94      276.55     63.34 o 
  -9   6   0      459.73      480.25     48.81 o 
  -8   6   0      718.30      682.88     50.56 o 
  -7   6   0     4381.71     4534.08    145.01 o 
  -6   6   0       21.54       25.53     14.31 o 
  -5   6   0      351.30      370.06     32.41 o 
  -4   6   0     6575.32     6311.44    116.22 o 
  -3   6   0    11164.98    11040.06    193.86 o 
  -2   6   0     3665.55     3892.92     96.65 o 
  -1   6   0       12.99      396.06     84.26 o 
   0   6   0     5692.92     5560.09     74.92 o 
   1   6   0     6405.85     6499.49    119.42 o 
   2   6   0     6185.98     6294.15    107.52 o 
   3   6   0     2220.60     2176.25     46.31 o 
   4   6   0      334.74      390.46     21.04 o 
   5   6   0     4579.22     4757.56    116.38 o 
   6   6   0      215.91      194.36     30.25 o 
   7   6   0      144.35      106.54     23.85 o 
   8   6   0       79.08       65.00     19.11 o 
   9   6   0       33.56       55.65     23.19 o 
  10   6   0       25.54       31.93     27.63 o 
  -8   7   0       56.78       67.98     15.98 o 
  -7   7   0      256.37      261.53     32.22 o 
  -6   7   0       24.14       16.43     17.21 o 
  -5   7   0      871.00      917.49     58.94 o 
  -4   7   0      507.51      526.87     38.28 o 
  -3   7   0      707.90      704.70     32.76 o 
  -2   7   0      744.54      716.72     29.50 o 
  -1   7   0     4064.56     4150.14     74.80 o 
   0   7   0     1657.51     1921.21     46.05 o 
   1   7   0      809.42      879.32     33.22 o 
   2   7   0     1414.64     1432.42     49.28 o 
   3   7   0     4489.91     4602.01     81.01 o 
   4   7   0     2247.03     2184.28     57.46 o 
   5   7   0      796.78      894.86     46.90 o 
   6   7   0     3243.46     3198.15    158.19 o 
   7   7   0     1141.37     1261.95     89.70 o 
   8   7   0     3840.78     3849.37    162.46 o 
   9   7   0       20.21        6.73     21.71 o 
  10   7   0        5.93        3.58     22.43 o 
  -8   8   0      554.82      592.31     42.63 o 
  -7   8   0      126.29      136.79     25.65 o 
  -6   8   0     1044.56     1124.77     67.05 o 
  -5   8   0       36.53       36.17     17.61 o 
  -4   8   0     2155.27     2342.65    108.05 o 
  -3   8   0     2582.75     2400.69     84.81 o 
  -2   8   0     7547.54     7015.88    164.35 o 
  -1   8   0     1152.15     1370.04     46.97 o 
   0   8   0     5661.75     6222.01    100.34 o 
   1   8   0    18045.21    17817.84    187.21 o 
   2   8   0     5483.10     5307.14    134.09 o 
   3   8   0     3574.41     3581.89     86.84 o 
   4   8   0    10040.07    10047.42    212.69 o 
   5   8   0     7990.56     8393.39    206.57 o 
   6   8   0     7227.32     7174.49    188.09 o 
   7   8   0      603.34      775.81     74.46 o 
   8   8   0      295.39      333.66     49.04 o 
   9   8   0     1942.76     1938.57    143.16 o 
  -7   9   0       22.85       68.06     18.31 o 
  -6   9   0     3345.67     3531.30    124.33 o 
  -5   9   0     1664.04     1830.61     91.50 o 
  -4   9   0     6732.89     6418.86    184.73 o 
  -3   9   0       18.90       96.96     20.70 o 
  -2   9   0     5290.27     5233.36    151.11 o 
  -1   9   0    22587.22    21417.36    233.87 o 
   0   9   0    11131.91    11480.56    164.63 o 
   1   9   0      732.82      730.71     31.76 o 
   2   9   0     2074.39     2095.34     54.50 o 
   3   9   0    27481.81    26663.42    257.92 o 
   4   9   0    10553.65    10243.44    262.99 o 
   5   9   0     2453.36     2422.95     76.00 o 
   6   9   0     2023.03     2074.13     90.65 o 
   7   9   0     1815.49     1728.84    103.33 o 
   8   9   0     4153.28     4256.81    153.65 o 
   9   9   0      190.04      143.74     37.84 o 
  -6  10   0     1521.09     1626.49     87.74 o 
  -5  10   0       60.76       68.08     19.97 o 
  -4  10   0     2936.21     2898.31    113.12 o 
  -3  10   0     3793.18     3807.61    111.45 o 
  -2  10   0     7688.62     7453.62    174.20 o 
  -1  10   0      134.72      153.72     19.70 o 
   0  10   0      653.14      696.91     44.01 o 
   1  10   0    12212.38    11829.53    201.03 o 
   2  10   0     2991.35     3033.97     65.38 o 
   3  10   0     2212.18     2099.99     59.02 o 
   4  10   0     1487.75     1424.37     52.83 o 
   5  10   0     1963.51     1850.22     71.17 o 
   6  10   0     1850.78     1850.19     72.46 o 
   7  10   0      345.26      342.26     36.06 o 
   8  10   0      280.29      361.10     40.21 o 
  -6  11   0      286.59      303.81     41.21 o 
  -5  11   0      395.39      461.85     48.42 o 
  -4  11   0      538.88      488.63     47.94 o 
  -3  11   0       18.26       32.04     19.36 o 
  -2  11   0        8.05        3.67     12.16 o 
  -1  11   0      449.99      397.77     36.37 o 
   0  11   0      843.12      840.44     48.60 o 
   1  11   0      412.93      383.14     33.65 o 
   2  11   0      104.36      111.93     16.73 o 
   3  11   0       25.42       50.56     15.23 o 
   4  11   0        7.04       20.21     12.70 o 
   5  11   0      106.72       68.32     14.93 o 
   6  11   0      103.53       95.02     18.12 o 
   7  11   0      984.83      956.30     69.55 o 
   8  11   0       33.77       33.31     15.51 o 
  -5  12   0        1.71      -18.10     18.17 o 
  -4  12   0        3.45      -14.21     14.21 o 
  -3  12   0      998.59     1071.56     75.50 o 
  -2  12   0      101.26       84.85     18.72 o 
  -1  12   0     1051.11     1085.58     74.50 o 
   0  12   0      773.38      765.24     60.67 o 
   1  12   0     1628.70     1565.27     65.70 o 
   2  12   0     1951.86     1962.76     66.00 o 
   3  12   0      641.06      771.69     46.34 o 
   4  12   0       64.77      108.51     23.09 o 
   5  12   0      954.02      998.88     59.09 o 
   6  12   0     3389.61     3654.55    112.68 o 
   7  12   0      636.63      628.98     55.36 o 
  -4  13   0     1871.16     1934.90    120.61 o 
  -3  13   0      272.83      229.91     37.46 o 
  -2  13   0      192.21      185.28     28.67 o 
  -1  13   0     4045.97     3939.43    127.27 o 
   0  13   0     3018.90     2908.41    120.25 o 
   1  13   0     4727.88     4749.86    152.57 o 
   2  13   0      241.66      491.11     48.49 o 
   3  13   0     1711.19     1763.81     75.30 o 
   4  13   0     6204.24     6317.54    190.54 o 
   5  13   0     1930.63     2019.93     90.76 o 
   6  13   0       46.31       85.27     19.50 o 
  -2  14   0     2932.07     3113.45    130.10 o 
  -1  14   0     1519.41     1588.48    100.08 o 
   0  14   0       72.03      123.38     19.10 o 
   1  14   0     2311.10     2173.70    103.42 o 
   2  14   0     2379.34     2464.53    107.30 o 
   3  14   0     2596.21     2795.40    125.39 o 
   4  14   0        7.61       -2.21     20.52 o 
   5  14   0      330.41      364.94     63.47 o 
   1  15   0      974.62     1057.34     66.48 o 
   2  15   0       21.99       11.31     16.72 o 
   3  15   0       10.58       -2.38     20.72 o 
  -2 -15   1      913.60      886.61     65.42 o 
  -1 -15   1      223.40      269.54     39.14 o 
  -5 -14   1     2128.82     2154.12     96.12 o 
  -4 -14   1     1742.33     1853.41     89.18 o 
  -3 -14   1     1821.92     1864.06     88.14 o 
  -2 -14   1      497.14      544.14     48.42 o 
  -1 -14   1     1014.09     1089.42     73.68 o 
   0 -14   1     4890.81     4942.93    161.48 o 
   1 -14   1     1262.18     1202.85     78.89 o 
   2 -14   1       76.55       96.51     23.90 o 
  -6 -13   1     2100.34     2247.63    148.74 o 
  -5 -13   1     2183.90     2219.50    114.02 o 
  -4 -13   1      247.05      272.73     34.31 o 
  -3 -13   1     2759.42     2616.08     92.78 o 
  -2 -13   1     4365.66     4417.03    120.49 o 
  -1 -13   1     1913.88     1907.40    106.47 o 
   0 -13   1      141.51       83.40     27.32 o 
   1 -13   1      663.79      712.78     61.48 o 
   2 -13   1     3639.48     3686.49    141.12 o 
   3 -13   1      393.97      387.51     45.46 o 
  -7 -12   1      114.71       67.11     32.20 o 
  -6 -12   1        2.97        5.73     14.21 o 
  -5 -12   1     2204.02     2226.51     87.66 o 
  -4 -12   1     1677.07     1628.46     71.86 o 
  -3 -12   1      729.14      723.45     40.94 o 
  -2 -12   1      139.00      111.05     17.32 o 
  -1 -12   1      231.85      213.47     28.85 o 
   0 -12   1      949.51      976.27     67.82 o 
   1 -12   1      301.56      208.95     32.56 o 
   2 -12   1        6.71      -15.85     19.71 o 
   3 -12   1        6.56        2.91     21.77 o 
   4 -12   1        2.33       11.80     23.68 o 
   5 -12   1        6.08       19.23     19.57 o 
  -8 -11   1        1.57        3.28     20.46 o 
  -7 -11   1        3.10        8.11     17.65 o 
  -6 -11   1        1.68       -4.48     12.67 o 
  -5 -11   1       46.29       39.90     17.12 o 
  -4 -11   1        0.24       -1.95     11.28 o 
  -3 -11   1       36.28       36.77     10.00 o 
  -2 -11   1      510.13      505.60     32.39 o 
  -1 -11   1      903.51      875.96     47.65 o 
   0 -11   1      955.08      861.82     56.83 o 
   1 -11   1     2007.49     1903.67     85.78 o 
   2 -11   1      909.27      772.25     61.80 o 
   3 -11   1     2395.49     2426.13    112.08 o 
   4 -11   1       79.80       92.17     26.09 o 
   5 -11   1       39.43       50.12     16.46 o 
  -8 -10   1      147.32      199.57     31.87 o 
  -7 -10   1     1461.22     1667.29    106.54 o 
  -6 -10   1        0.54       -4.13     11.74 o 
  -5 -10   1      623.68      655.29     40.00 o 
  -4 -10   1     9522.37     9239.51    162.61 o 
  -3 -10   1     1028.93      934.29     35.46 o 
  -2 -10   1     3024.37     3064.82     70.31 o 
  -1 -10   1     5641.62     5413.17    106.23 o 
   0 -10   1     7844.18     7519.53    174.55 o 
   1 -10   1     7985.25     7474.02    149.89 o 
   2 -10   1     3469.92     3546.81    104.56 o 
   3 -10   1     1227.52     1209.47     70.18 o 
   4 -10   1     2494.76     2709.05    118.59 o 
   5 -10   1     5763.33     6050.70    180.85 o 
   6 -10   1       40.02       63.19     34.93 o 
  -9  -9   1     1266.03     1261.03     85.84 o 
  -8  -9   1       24.59       15.56     19.53 o 
  -7  -9   1     2722.32     2762.35    162.17 o 
  -6  -9   1     5857.26     5776.12    152.00 o 
  -5  -9   1    10002.84     9980.77    173.34 o 
  -4  -9   1       45.18       50.52     12.82 o 
  -3  -9   1      483.15      490.98     27.67 o 
  -2  -9   1    24810.14    23795.08    331.39 o 
  -1  -9   1     6886.99     6829.84     99.48 o 
   0  -9   1     7175.54     6997.28    120.04 o 
   1  -9   1     3677.16     3667.26    102.21 o 
   2  -9   1     8677.29     8457.67    232.17 o 
   3  -9   1    10107.85     9544.81    202.57 o 
   4  -9   1     1396.92     1541.60     77.61 o 
   5  -9   1       11.88       13.93     15.21 o 
   6  -9   1      332.95      409.38     47.99 o 
   7  -9   1     1606.64     1756.79     90.09 o 
  -9  -8   1     1272.80     1327.31     99.72 o 
  -8  -8   1     1262.60     1354.33     84.74 o 
  -7  -8   1     6316.92     6244.72    227.39 o 
  -6  -8   1      137.99      127.45     36.54 o 
  -5  -8   1     1702.26     1730.16     64.00 o 
  -4  -8   1    10527.79    10248.79    159.90 o 
  -3  -8   1    11593.53    11472.02    144.10 o 
  -2  -8   1     1977.87     2018.34     58.03 o 
  -1  -8   1      177.46      202.83     26.97 o 
   0  -8   1    11562.51    11146.06    127.50 o 
   1  -8   1     2654.09     2508.80     62.74 o 
   2  -8   1     7184.61     7073.79    149.04 o 
   3  -8   1      748.31      766.81     55.40 o 
   4  -8   1      166.96      137.82     21.30 o 
   5  -8   1     1894.78     2023.85    101.18 o 
   6  -8   1        3.72       28.57     17.12 o 
   7  -8   1        6.16       23.21     17.85 o 
   8  -8   1       46.18       44.67     17.38 o 
 -10  -7   1      456.13      498.41     63.31 o 
  -9  -7   1      251.80      287.62     45.39 o 
  -8  -7   1      171.62      188.57     37.50 o 
  -7  -7   1      402.58      404.04     49.33 o 
  -6  -7   1      378.18      379.69     46.41 o 
  -5  -7   1     2751.36     2667.44     78.35 o 
  -4  -7   1      645.26      631.85     31.61 o 
  -3  -7   1      138.14      128.89     13.54 o 
  -2  -7   1     2878.77     2965.53     68.44 o 
  -1  -7   1      205.33      179.72     15.96 o 
   0  -7   1       60.69       74.95     10.47 o 
   1  -7   1      789.65      834.67     34.28 o 
   2  -7   1      714.73      640.78     42.13 o 
   3  -7   1     1084.40     1100.75     47.68 o 
   4  -7   1      781.38      698.88     34.92 o 
   5  -7   1      270.32      293.54     31.30 o 
   6  -7   1     1754.30     1772.83     72.57 o 
   7  -7   1      171.83      183.85     23.68 o 
   8  -7   1      756.32      734.74     52.13 o 
 -10  -6   1       26.84       30.21     37.64 o 
  -9  -6   1      249.30      188.96     37.70 o 
  -8  -6   1      636.89      583.17     53.10 o 
  -7  -6   1      242.07      279.23     35.74 o 
  -6  -6   1      657.97      624.11     73.27 o 
  -5  -6   1      391.85      381.61     50.65 o 
  -4  -6   1     3810.50     3613.33     93.98 o 
  -3  -6   1     8697.73     8846.45    105.58 o 
  -2  -6   1    10207.94    10294.15    121.64 o 
  -1  -6   1     1989.90     2027.25     49.91 o 
   0  -6   1     5882.70     6054.01     91.15 o 
   1  -6   1    28180.39    27052.19    231.79 o 
   2  -6   1     8610.54     8819.36    160.16 o 
   3  -6   1     1689.45     1780.86     59.59 o 
   4  -6   1     6719.08     6549.38    113.50 o 
   5  -6   1     7007.64     7114.74    144.33 o 
   6  -6   1     5908.82     5810.43    119.67 o 
   7  -6   1      265.69      263.79     31.78 o 
   8  -6   1      549.88      618.96     48.29 o 
 -10  -5   1      529.26      573.28     65.28 o 
  -9  -5   1     2671.44     2654.08    140.89 o 
  -8  -5   1      145.65      192.20     32.76 o 
  -7  -5   1       51.03       67.80     21.76 o 
  -6  -5   1    12746.78    12595.70    332.98 o 
  -5  -5   1    11197.28    10643.23    289.50 o 
  -4  -5   1    13347.21    12658.21    182.31 o 
  -3  -5   1       25.70       32.40      8.35 o 
  -2  -5   1    13756.32    13670.36    138.45 o 
  -1  -5   1    25364.79    25260.61    309.70 o 
   0  -5   1    35715.44    36972.16    408.74 o 
   1  -5   1     1258.97     1478.27     44.92 o 
   2  -5   1    15650.05    16042.89    281.04 o 
   3  -5   1    23424.68    22362.58    252.60 o 
   4  -5   1    13212.96    13210.12    200.48 o 
   5  -5   1     3164.46     2895.22     81.61 o 
   6  -5   1     2764.92     2871.01     80.91 o 
   7  -5   1     2072.62     2048.99     76.28 o 
   8  -5   1     3055.43     3191.63     97.10 o 
   9  -5   1      310.50      363.86     44.17 o 
 -10  -4   1      559.86      567.94     74.01 o 
  -9  -4   1        3.73       -8.88     29.24 o 
  -8  -4   1     3924.37     3836.98    140.94 o 
  -7  -4   1    11573.26    10523.05    351.32 o 
  -6  -4   1     5064.05     5102.34    147.84 o 
  -5  -4   1      203.27      200.95     22.75 o 
  -4  -4   1    22926.09    22983.32    393.25 o 
  -3  -4   1    35392.92    36734.00    420.66 o 
  -2  -4   1    35673.74    36822.77    245.68 o 
  -1  -4   1      181.35      286.85     22.40 o 
   0  -4   1     3440.39     3584.40     58.13 o 
   1  -4   1    47155.16    48269.88    347.88 o 
   2  -4   1    16179.12    16577.40    157.98 o 
   3  -4   1     5176.29     5536.95    104.57 o 
   4  -4   1     4349.81     4484.53     71.57 o 
   5  -4   1     9543.78     9600.53    186.74 o 
   6  -4   1     2686.06     2704.59     81.36 o 
   7  -4   1      837.64      787.70     40.22 o 
   8  -4   1       54.23       43.42     21.05 o 
   9  -4   1       78.61       69.60     18.81 o 
 -10  -3   1      593.75      515.81     79.89 o 
  -9  -3   1     3030.51     2843.78    149.98 o 
  -8  -3   1      690.91      716.93     62.39 o 
  -7  -3   1        0.81       17.91     12.47 o 
  -6  -3   1     7516.35     7214.90    214.41 o 
  -5  -3   1     5694.61     5675.09    175.48 o 
  -4  -3   1    10533.22    10478.63    133.63 o 
  -3  -3   1       24.64       41.14      6.36 o 
  -2  -3   1    11536.40    12534.39    118.06 o 
  -1  -3   1    10384.15    11204.11    111.05 o 
   0  -3   1    11882.72    13058.74    115.04 o 
   1  -3   1     1264.99     1498.73     27.94 o 
   2  -3   1       50.99      113.34     10.17 o 
   3  -3   1     5246.38     5569.32     81.60 o 
   4  -3   1     2378.80     2425.10     64.35 o 
   5  -3   1     2080.29     2132.88     60.02 o 
   6  -3   1      499.29      455.09     29.44 o 
   7  -3   1      609.48      608.53     36.70 o 
   8  -3   1      154.43      110.59     16.55 o 
   9  -3   1       11.76        1.64     22.75 o 
 -10  -2   1       41.46       35.73     25.01 o 
  -9  -2   1       82.02       35.04     22.62 o 
  -8  -2   1       55.72       54.79     12.56 o 
  -7  -2   1      284.00      295.02     26.13 o 
  -6  -2   1      490.73      472.39     31.03 o 
  -5  -2   1      325.34      325.35     23.33 o 
  -4  -2   1     2257.11     2458.11     65.16 o 
  -3  -2   1    16238.73    16922.79    152.37 o 
  -2  -2   1     1282.09     1395.57     30.48 o 
  -1  -2   1     1469.03     1951.63     23.51 o 
   0  -2   1      175.51      261.56     11.47 o 
   1  -2   1    27735.29    30148.43    212.14 o 
   2  -2   1    16007.87    17203.54    185.37 o 
   3  -2   1     9204.31     9854.32    134.68 o 
   4  -2   1      543.73      569.26     27.03 o 
   5  -2   1     2201.45     2125.03     64.85 o 
   6  -2   1    10763.32    10583.95    184.24 o 
   7  -2   1      876.62      832.09     47.02 o 
   8  -2   1       49.06       25.30     18.35 o 
   9  -2   1     1550.28     1616.27     75.02 o 
  10  -2   1      479.59      432.92     44.78 o 
 -10  -1   1      434.35      434.62     50.98 o 
  -9  -1   1      116.08       75.99     22.55 o 
  -8  -1   1     2631.80     2580.88    103.18 o 
  -7  -1   1      140.50      121.40     17.13 o 
  -6  -1   1     1299.87     1274.26     56.17 o 
  -5  -1   1    11329.30    11132.44    166.13 o 
  -4  -1   1    14879.92    14738.64    162.83 o 
  -3  -1   1     2459.10     2552.92     55.54 o 
  -2  -1   1     3513.11     4112.92     49.70 o 
  -1  -1   1    75008.02    72556.02   2028.15 o 
   1  -1   1    42042.91    44495.53    287.13 o 
   2  -1   1     3111.53     3251.29     43.92 o 
   3  -1   1    14096.37    15450.23    212.46 o 
   4  -1   1    44853.46    44936.34    381.65 o 
   5  -1   1     7806.04     8004.49    133.70 o 
   6  -1   1      478.42      580.42     33.53 o 
   7  -1   1     5592.37     5542.55    142.95 o 
   8  -1   1     7837.57     7744.29    235.54 o 
   9  -1   1      452.65      489.43     47.61 o 
  10  -1   1      228.78      192.62     29.09 o 
 -10   0   1      365.31      415.37     49.51 o 
  -9   0   1     1372.06     1363.51     67.29 o 
  -8   0   1     3596.44     3250.45    100.28 o 
  -7   0   1     6633.38     6251.63    145.44 o 
  -6   0   1    21818.39    20300.75    239.02 o 
  -5   0   1     2549.59     2532.09     83.65 o 
  -4   0   1      614.15      818.92     44.77 o 
  -3   0   1    48307.88    50148.05    394.15 o 
  -2   0   1    28231.27    29713.07    189.52 o 
  -1   0   1    24034.48    24744.42   1279.46 o 
   1   0   1    60107.18    54220.29   4790.96 o 
   2   0   1    55066.69    56238.68    323.94 o 
   3   0   1    23909.17    24516.68    183.23 o 
   4   0   1     1302.75     1946.15    253.83 o 
   5   0   1     3522.98     3534.11     71.89 o 
   6   0   1    19135.88    18318.51    230.68 o 
   7   0   1     1171.36     1144.94     50.09 o 
   8   0   1     1262.81     1427.90     57.16 o 
   9   0   1     1457.07     1409.40     61.59 o 
  10   0   1      441.16      457.38     41.11 o 
 -10   1   1      473.85      460.99     51.94 o 
  -9   1   1     2448.71     2340.75     91.77 o 
  -8   1   1     5152.65     4998.22    123.24 o 
  -7   1   1     1680.54     1598.29     67.31 o 
  -6   1   1     2116.13     1987.53     61.33 o 
  -5   1   1    11139.29    10422.31    177.97 o 
  -4   1   1    42135.62    41055.65    661.09 o 
  -3   1   1     7706.25     8016.37    100.08 o 
  -2   1   1        7.47       13.06      5.44 o 
  -1   1   1    34302.73    37152.64    283.01 o 
   1   1   1    23233.02    24764.49    444.64 o 
   2   1   1      938.87     1086.34     24.54 o 
   3   1   1     4357.36     4635.93     83.09 o 
   4   1   1     6569.18     6503.17    127.15 o 
   5   1   1     2436.08     2520.86    106.93 o 
   6   1   1        9.05       11.56      9.45 o 
   7   1   1        3.34       -6.44      8.20 o 
   8   1   1      293.62      281.76     27.85 o 
   9   1   1      235.89      220.06     36.72 o 
  10   1   1       52.83       12.99     23.59 o 
 -10   2   1       75.44       76.15     24.49 o 
  -9   2   1      631.44      625.98     38.14 o 
  -8   2   1      359.84      340.74     29.02 o 
  -7   2   1      749.82      680.53     48.58 o 
  -6   2   1     4032.46     3748.18    111.78 o 
  -5   2   1       21.03       17.04     13.18 o 
  -4   2   1      309.13      364.42     30.39 o 
  -3   2   1       14.96       46.39     13.91 o 
  -2   2   1       76.78      170.07     13.69 o 
  -1   2   1       81.95       82.34      7.76 o 
   0   2   1      253.73      613.42     14.29 o 
   1   2   1      786.81      926.84     21.06 o 
   2   2   1     7223.78     7800.04     73.40 o 
   3   2   1       42.82       61.65      6.33 o 
   4   2   1     6387.96     6640.62    124.24 o 
   5   2   1     3109.24     3173.87     91.29 o 
   6   2   1     1578.18     1435.46     48.86 o 
   7   2   1     2234.94     2086.67     59.01 o 
   8   2   1      205.30      101.75     29.98 o 
   9   2   1       52.45       30.78     15.94 o 
  10   2   1      333.19      363.61     41.94 o 
  -9   3   1       12.59       13.00     12.20 o 
  -8   3   1      255.24      242.36     28.44 o 
  -7   3   1       85.96       55.43     21.08 o 
  -6   3   1      918.35      853.50     44.18 o 
  -5   3   1     4395.54     4194.52    107.05 o 
  -4   3   1     1700.82     1727.94     64.84 o 
  -3   3   1     7431.98     7486.74    119.20 o 
  -2   3   1      121.16      170.57     17.32 o 
  -1   3   1     4941.48     5229.02     69.84 o 
   0   3   1    75238.68    78444.57    469.77 o 
   1   3   1    43428.22    47248.54    408.63 o 
   2   3   1     2566.57     2778.73     36.49 o 
   3   3   1     2712.79     2775.70     53.16 o 
   4   3   1    21900.89    21421.91    278.70 o 
   5   3   1    16840.13    16676.45    213.08 o 
   6   3   1     6516.48     6639.57    125.70 o 
   7   3   1     1856.74     1813.69     60.11 o 
   8   3   1     5091.45     4725.26    187.64 o 
   9   3   1     5445.58     5558.93    176.03 o 
  10   3   1      384.04      398.22     51.42 o 
  -9   4   1      120.81       96.57     18.80 o 
  -8   4   1        0.12       -9.12     12.06 o 
  -7   4   1     2394.85     2279.35     93.17 o 
  -6   4   1    10772.12    10195.03    165.49 o 
  -5   4   1     5822.54     5658.00     96.33 o 
  -4   4   1      456.81      429.27     23.87 o 
  -3   4   1    15810.28    15915.64    201.63 o 
  -2   4   1    28405.28    28706.88    505.07 o 
  -1   4   1    43411.18    44782.83    517.82 o 
   0   4   1     2585.39     3030.92     60.25 o 
   1   4   1    11425.01    12470.65    100.33 o 
   2   4   1    55699.26    56360.63    713.93 o 
   3   4   1    28789.21    29640.59    295.49 o 
   4   4   1    16551.57    17131.79    324.73 o 
   5   4   1     3293.70     3484.74     72.99 o 
   6   4   1    12845.22    11741.31    190.98 o 
   7   4   1     7628.90     7207.72    198.49 o 
   8   4   1     1805.47     1702.94     90.02 o 
   9   4   1       96.42       44.36     18.26 o 
  10   4   1      929.44     1050.50     70.22 o 
  -9   5   1      237.82      249.93     31.49 o 
  -8   5   1     3983.05     3851.76    124.65 o 
  -7   5   1     1739.35     1669.96     77.16 o 
  -6   5   1      642.29      613.81     46.69 o 
  -5   5   1     5674.14     5419.64    139.13 o 
  -4   5   1    23162.47    23156.52    365.42 o 
  -3   5   1    18155.61    17661.72    200.49 o 
  -2   5   1      297.48      698.81    118.32 o 
  -1   5   1     2160.06     2175.30     40.92 o 
   0   5   1    27558.05    27890.28    208.58 o 
   1   5   1    45319.67    46977.67    420.84 o 
   2   5   1      554.12      521.03     24.64 o 
   3   5   1       14.44       50.50     12.68 o 
   4   5   1    14453.05    14098.05    172.17 o 
   5   5   1     3026.10     2926.27     80.04 o 
   6   5   1     5445.21     5402.92    150.86 o 
   7   5   1      250.29      463.20     52.81 o 
   8   5   1      726.29      631.51     56.02 o 
   9   5   1     1524.58     1181.59    209.48 o 
  10   5   1       12.71       -1.78     16.77 o 
  -9   6   1      325.75      396.16     38.32 o 
  -8   6   1        3.71        7.31     12.12 o 
  -7   6   1      332.69      285.96     32.72 o 
  -6   6   1     4730.45     4420.79    134.92 o 
  -5   6   1     1576.39     1520.13     74.41 o 
  -4   6   1     1361.07     1242.14     43.60 o 
  -3   6   1     4030.23     3895.91     93.70 o 
  -2   6   1     2504.98     2530.61     66.14 o 
  -1   6   1    20203.55    20713.32    195.70 o 
   0   6   1        9.45       20.65      9.41 o 
   1   6   1      228.04      239.69     17.21 o 
   2   6   1     3207.21     3277.24     63.41 o 
   3   6   1     1301.64     1432.35     45.95 o 
   4   6   1      195.32      200.88     16.88 o 
   5   6   1      195.49      198.41     21.36 o 
   6   6   1      270.32      252.22     39.58 o 
   7   6   1     1266.27     1126.09     76.36 o 
   8   6   1       16.91      -17.02     17.02 o 
   9   6   1      543.94      400.06     52.16 o 
  10   6   1      193.47      139.70     31.84 o 
  -8   7   1      429.66      460.80     42.38 o 
  -7   7   1        0.67      -11.93     13.01 o 
  -6   7   1       96.01       51.83     22.25 o 
  -5   7   1       91.20       91.43     18.98 o 
  -4   7   1        5.39        5.98     11.62 o 
  -3   7   1      995.57      934.69     60.02 o 
  -2   7   1     1311.96     1298.98     48.26 o 
  -1   7   1      135.43      249.60     33.10 o 
   0   7   1    11876.38    12109.67    152.14 o 
   1   7   1     3285.73     3368.25     63.54 o 
   2   7   1    11408.73    11583.07    167.73 o 
   3   7   1       84.14      104.37     27.63 o 
   4   7   1     1798.60     1725.93     52.47 o 
   5   7   1    11560.64    11117.43    288.18 o 
   6   7   1     2642.08     2587.90    123.39 o 
   7   7   1      422.88      336.47     67.29 o 
   8   7   1     1339.46     1361.46    122.42 o 
   9   7   1     1727.80     1811.82    101.59 o 
  10   7   1      952.13     1019.38     68.47 o 
  -8   8   1      105.68      132.24     23.50 o 
  -7   8   1      568.69      547.73     47.03 o 
  -6   8   1      728.71      725.93     53.65 o 
  -5   8   1     7327.85     7725.91    265.71 o 
  -4   8   1      302.62      324.91     31.61 o 
  -3   8   1       19.17       60.83     15.81 o 
  -2   8   1    10876.11     9982.05    120.27 o 
  -1   8   1     9274.09     9056.89    177.88 o 
   0   8   1    15210.92    14803.25    177.29 o 
   1   8   1      335.44      511.65     36.59 o 
   2   8   1    10462.28    10569.39    176.58 o 
   3   8   1    20436.53    21054.43    281.45 o 
   4   8   1    16101.87    15701.11    223.09 o 
   5   8   1       10.60       70.25     16.11 o 
   6   8   1     1055.12      997.53     85.28 o 
   7   8   1     9567.70     9356.89    496.55 o 
   8   8   1     2026.21     2070.80    105.89 o 
   9   8   1      773.22      779.92     58.76 o 
  -7   9   1     1455.36     1597.16     81.03 o 
  -6   9   1      523.82      631.39     51.23 o 
  -5   9   1      149.54      122.47     20.68 o 
  -4   9   1     4041.94     4093.69    138.87 o 
  -3   9   1    15643.52    14801.33    231.73 o 
  -2   9   1     3261.60     3093.64     98.62 o 
  -1   9   1     1533.76     1539.63     55.15 o 
   0   9   1    18104.22    17221.66    195.91 o 
   1   9   1     9977.96     9818.71    118.04 o 
   2   9   1    15231.82    14695.71    253.20 o 
   3   9   1      132.96      175.02     19.55 o 
   4   9   1      577.72      613.50     27.92 o 
   5   9   1    10923.01    10825.10    224.78 o 
   6   9   1     6255.24     6013.16    148.23 o 
   7   9   1      397.74      379.06     42.92 o 
   8   9   1      149.85      354.28     50.56 o 
   9   9   1     1365.54     1529.41     83.53 o 
  -6  10   1      832.24      859.39     59.04 o 
  -5  10   1     5899.58     6130.40    168.37 o 
  -4  10   1      611.30      693.62     53.16 o 
  -3  10   1       29.16       44.94     22.03 o 
  -2  10   1     2153.48     2102.26     82.43 o 
  -1  10   1    10752.91    10212.96    142.50 o 
   0  10   1     1977.48     1898.79     62.54 o 
   1  10   1     3122.85     3107.92    105.39 o 
   2  10   1     2824.86     2774.37     62.85 o 
   3  10   1     3202.92     3173.00     78.81 o 
   4  10   1     1844.44     1885.51     59.76 o 
   5  10   1        0.95        3.66     11.50 o 
   6  10   1      282.77      286.09     28.83 o 
   7  10   1      525.50      549.34     51.60 o 
   8  10   1        6.56       24.52     15.94 o 
   9  10   1        6.19       -2.85     14.91 o 
  -6  11   1       93.76      113.33     21.77 o 
  -5  11   1       16.81      -16.56     16.56 o 
  -4  11   1      121.30       82.78     31.90 o 
  -3  11   1     1231.88     1241.61     61.68 o 
  -2  11   1       57.41       67.24     16.86 o 
  -1  11   1       80.74       83.72     17.33 o 
   0  11   1      103.64       87.55     13.11 o 
   1  11   1       17.46       17.37     12.61 o 
   2  11   1      769.68      719.15     43.89 o 
   3  11   1      364.37      371.08     30.96 o 
   4  11   1      627.48      650.02     38.42 o 
   5  11   1      405.03      401.00     34.42 o 
   6  11   1      355.66      304.38     32.53 o 
   7  11   1      653.38      739.39     95.29 o 
   8  11   1      210.35      221.60     38.49 o 
  -5  12   1      175.93      196.87     30.54 o 
  -4  12   1      383.00      379.41     43.20 o 
  -3  12   1      210.75      260.75     36.07 o 
  -2  12   1      453.24      457.91     38.63 o 
  -1  12   1     2651.83     2510.81     88.98 o 
   0  12   1     2653.07     2499.88     87.15 o 
   1  12   1      108.66      277.76     31.36 o 
   2  12   1       89.96      141.98     22.99 o 
   3  12   1     5057.02     4998.77    118.06 o 
   4  12   1     4670.34     4670.21    156.15 o 
   5  12   1     2406.64     2532.58    111.70 o 
   6  12   1      515.41      593.43     52.39 o 
   7  12   1      807.79      792.18     66.61 o 
  -4  13   1      909.51      968.76     72.46 o 
  -3  13   1     1136.64     1303.51     78.87 o 
  -2  13   1     4552.02     4657.63    139.71 o 
  -1  13   1      483.33      491.10     45.61 o 
   0  13   1      290.20      356.18     37.47 o 
   1  13   1     4709.71     4571.06    128.43 o 
   2  13   1     6504.53     6561.94    130.18 o 
   3  13   1     1164.38     1126.05     52.79 o 
   4  13   1        7.24       21.00     18.28 o 
   5  13   1     3943.43     4141.02    133.95 o 
   6  13   1     2472.98     3076.78    170.36 o 
  -2  14   1      376.76      425.98     48.93 o 
  -1  14   1     1706.09     1822.02     86.52 o 
   0  14   1     4517.86     4604.06    139.27 o 
   1  14   1      174.19      190.32     28.59 o 
   2  14   1       12.61       39.39     15.46 o 
   3  14   1     1754.33     1801.29     85.07 o 
   4  14   1     1286.91     1359.20     84.02 o 
   5  14   1      991.20     1017.82     63.86 o 
   0  15   1        3.87       26.84     13.40 o 
   1  15   1       24.94        4.84     15.18 o 
   2  15   1      422.71      466.87     50.25 o 
   3  15   1       13.75       -9.66     17.39 o 
  -5 -14   2       46.36       57.57     19.31 o 
  -4 -14   2      133.29      113.40     22.92 o 
  -3 -14   2     3437.68     3590.34    117.95 o 
  -2 -14   2     3131.13     3413.75    118.29 o 
  -1 -14   2     1465.41     1509.36     73.42 o 
   0 -14   2      143.65      198.01     30.45 o 
   1 -14   2     2249.04     2395.94    113.32 o 
  -6 -13   2      679.73      658.75    118.61 o 
  -5 -13   2     1579.29     1709.76     93.21 o 
  -4 -13   2     3413.60     3621.54    124.26 o 
  -3 -13   2      600.63      680.99     47.39 o 
  -2 -13   2       11.03       12.67     12.17 o 
  -1 -13   2     3010.82     2947.86    102.27 o 
   0 -13   2     1232.83     1177.62     76.50 o 
   1 -13   2     1033.86     1084.23     74.58 o 
   2 -13   2       18.59       44.69     20.48 o 
   3 -13   2      269.53      281.48     40.31 o 
  -7 -12   2      351.43      251.11     75.99 o 
  -6 -12   2     1028.49     1070.17     76.19 o 
  -5 -12   2       59.52       49.81     20.44 o 
  -4 -12   2        9.02        9.19     12.88 o 
  -3 -12   2       59.72       35.82     14.04 o 
  -2 -12   2     1236.47     1189.98     53.49 o 
  -1 -12   2       26.23       29.85     23.60 o 
   0 -12   2      275.60      238.52     29.72 o 
   1 -12   2      140.16       94.13     21.36 o 
   2 -12   2      127.69      150.11     29.92 o 
   3 -12   2       79.92       81.56     34.15 o 
   4 -12   2      112.49       76.73     21.94 o 
  -8 -11   2       72.20       58.70     16.75 o 
  -7 -11   2       21.43       10.95     19.57 o 
  -6 -11   2       13.83       16.62     10.22 o 
  -5 -11   2     1012.06     1004.68     52.82 o 
  -4 -11   2      155.72      110.32     13.00 o 
  -3 -11   2     2051.85     1982.80     61.44 o 
  -2 -11   2      454.06      444.06     24.81 o 
  -1 -11   2      600.15      515.01     43.68 o 
   0 -11   2     2168.84     2198.66     92.45 o 
   1 -11   2     2953.28     2849.67    106.89 o 
   2 -11   2      111.55      113.90     23.48 o 
   3 -11   2      949.04      961.68     70.22 o 
   4 -11   2     2169.66     2164.03    106.99 o 
   5 -11   2      501.94      564.32     52.22 o 
  -8 -10   2       68.25       42.21     17.88 o 
  -7 -10   2      911.57      900.66     66.47 o 
  -6 -10   2     3481.32     3518.57    110.50 o 
  -5 -10   2     4194.66     4269.49     99.45 o 
  -4 -10   2      474.54      509.93     33.43 o 
  -3 -10   2    10191.81     9856.30    127.92 o 
  -2 -10   2     5931.75     5730.03     93.01 o 
  -1 -10   2    12264.37    11809.74    177.51 o 
   0 -10   2      117.42      104.14     17.80 o 
   1 -10   2     1795.26     1756.43     67.91 o 
   2 -10   2    12454.33    11920.04    224.47 o 
   3 -10   2     4943.45     4646.76    154.11 o 
   4 -10   2     1590.00     1525.02     88.74 o 
   5 -10   2      719.25      740.71     74.46 o 
   6 -10   2     1594.51     1723.66     95.40 o 
  -9  -9   2      441.21      526.62     60.64 o 
  -8  -9   2     3834.10     4021.16    149.05 o 
  -7  -9   2     1251.64     1278.22     80.32 o 
  -6  -9   2      330.98      324.96     38.66 o 
  -5  -9   2     8357.02     8583.27    161.15 o 
  -4  -9   2    11242.52    11096.23    255.81 o 
  -3  -9   2    10195.00     9727.11    135.71 o 
  -2  -9   2      569.73      597.34     29.06 o 
  -1  -9   2     3232.25     3017.79     75.79 o 
   0  -9   2    11027.88    10430.52    173.01 o 
   1  -9   2    15976.16    15450.00    247.71 o 
   2  -9   2      195.39      247.68     28.18 o 
   3  -9   2       90.91      102.88     19.41 o 
   4  -9   2     6132.17     5998.04    181.08 o 
   5  -9   2      954.72      903.87     67.34 o 
   6  -9   2     1128.12     1156.99     76.50 o 
   7  -9   2      150.07      120.99     43.78 o 
  -9  -8   2      798.86      825.94     92.08 o 
  -8  -8   2       18.61       26.88     17.59 o 
  -7  -8   2      899.27     1012.29     75.17 o 
  -6  -8   2     6989.10     6857.24    249.91 o 
  -5  -8   2     2665.58     2746.66     83.49 o 
  -4  -8   2     2500.77     2541.29     76.45 o 
  -3  -8   2     3268.76     3229.91     69.82 o 
  -2  -8   2     2913.46     2861.04     60.92 o 
  -1  -8   2    10208.62     9940.40    137.73 o 
   0  -8   2      140.81      157.29     19.08 o 
   1  -8   2      396.27      423.51     23.86 o 
   2  -8   2     1712.99     1575.33     68.68 o 
   3  -8   2     1378.43     1358.49     71.59 o 
   4  -8   2        4.21        5.97     15.52 o 
   5  -8   2       34.44       22.70     12.73 o 
   6  -8   2      279.60      267.92     31.42 o 
   7  -8   2       89.45      112.22     24.13 o 
  -9  -7   2       12.60       11.29     22.51 o 
  -8  -7   2     1476.07     1424.22     78.56 o 
  -7  -7   2       23.58        7.24     23.05 o 
  -6  -7   2      701.59      667.10     55.63 o 
  -5  -7   2      270.06      267.85     25.26 o 
  -4  -7   2      332.51      312.07     23.17 o 
  -3  -7   2      698.48      741.50     31.68 o 
  -2  -7   2      108.23      123.31     13.20 o 
  -1  -7   2       25.08       22.67     10.41 o 
   0  -7   2     2612.96     2517.87     53.72 o 
   1  -7   2      239.78      236.94     19.87 o 
   2  -7   2     2782.43     2796.46     90.14 o 
   3  -7   2      540.56      534.65     34.76 o 
   4  -7   2       32.55       35.19     12.11 o 
   5  -7   2     4075.43     4072.16    125.30 o 
   6  -7   2      804.41      855.68     54.75 o 
   7  -7   2       41.94       62.01     19.01 o 
   8  -7   2      242.48      341.34     35.48 o 
 -10  -6   2      144.50       84.82     29.18 o 
  -9  -6   2       71.33       92.77     26.84 o 
  -8  -6   2     1225.06     1375.93     82.96 o 
  -7  -6   2      837.07      875.34     63.95 o 
  -6  -6   2      894.94      905.96     71.66 o 
  -5  -6   2    10295.13     9716.29    332.13 o 
  -4  -6   2     1417.49     1429.02     49.29 o 
  -3  -6   2     1258.70     1404.66     47.05 o 
  -2  -6   2    14983.17    14560.10    145.94 o 
  -1  -6   2    17060.64    17157.87    151.82 o 
   0  -6   2    10732.30    10666.11    153.07 o 
   1  -6   2     2281.53     2486.60     62.62 o 
   2  -6   2    14575.50    13847.73    214.38 o 
   3  -6   2    16474.07    16645.48    266.20 o 
   4  -6   2     9286.98     9195.74    224.74 o 
   5  -6   2       54.83       44.49     14.19 o 
   6  -6   2      908.50      893.86     43.99 o 
   7  -6   2     3892.64     3800.38    125.82 o 
   8  -6   2     1988.04     1846.65     82.85 o 
 -10  -5   2      496.74      585.36     69.35 o 
  -9  -5   2      511.97      589.95     65.56 o 
  -8  -5   2     3212.55     3043.09    151.51 o 
  -7  -5   2     4275.90     4063.14    155.84 o 
  -6  -5   2     2559.81     2595.09    106.33 o 
  -5  -5   2     2100.11     1925.73    128.87 o 
  -4  -5   2    15874.39    15221.43    255.78 o 
  -3  -5   2    60196.56    59374.54    632.95 o 
  -2  -5   2    14771.06    14465.19    136.96 o 
  -1  -5   2       67.81      133.73     10.06 o 
   0  -5   2    28021.88    27452.32    220.40 o 
   1  -5   2    28398.53    28470.17    214.92 o 
   2  -5   2    43103.47    44315.53    386.63 o 
   3  -5   2       37.01       62.22     11.70 o 
   4  -5   2     4762.21     4623.02     89.83 o 
   5  -5   2     8693.48     8314.34    130.00 o 
   6  -5   2     5880.66     5816.93    119.26 o 
   7  -5   2      218.91      213.22     22.48 o 
   8  -5   2      403.70      415.73     34.64 o 
   9  -5   2      643.55      746.75     59.17 o 
 -10  -4   2     2327.15     2275.06    135.73 o 
  -9  -4   2     1265.28     1345.11    136.59 o 
  -8  -4   2     2573.87     2530.68    115.54 o 
  -7  -4   2      351.72      369.17     42.86 o 
  -6  -4   2     5509.62     5728.91    134.32 o 
  -5  -4   2    23253.27    22612.80    740.72 o 
  -4  -4   2     8631.65     8721.09    103.30 o 
  -3  -4   2      649.83      760.07     27.63 o 
  -2  -4   2    23014.02    23983.06    200.27 o 
  -1  -4   2    27632.86    27751.07    244.06 o 
   0  -4   2    12502.27    13286.91    161.74 o 
   1  -4   2     6990.36     7447.90     84.23 o 
   2  -4   2    12670.90    13009.97    132.08 o 
   3  -4   2     3522.66     3687.15     72.09 o 
   4  -4   2     7710.28     7508.31     95.19 o 
   5  -4   2      364.14      380.76     21.79 o 
   6  -4   2       29.13       47.15     11.82 o 
   7  -4   2     1821.72     1842.06     60.41 o 
   8  -4   2        5.75        7.93     13.26 o 
   9  -4   2        6.54        6.32     14.58 o 
 -10  -3   2      122.42       75.40     26.78 o 
  -9  -3   2      154.69      144.29     34.87 o 
  -8  -3   2     2765.33     2625.89    118.78 o 
  -7  -3   2     1809.24     1751.62     75.54 o 
  -6  -3   2     3120.33     3105.00    104.09 o 
  -5  -3   2      834.65      786.59     37.81 o 
  -4  -3   2       70.04       80.50     11.21 o 
  -3  -3   2    14397.26    15289.30    148.03 o 
  -2  -3   2      845.65     1012.37     23.55 o 
  -1  -3   2       19.56       81.59      6.12 o 
   0  -3   2       16.39       45.16      6.54 o 
   1  -3   2     1988.66     2385.25     35.73 o 
   2  -3   2       10.59       53.65     10.16 o 
   3  -3   2       40.14       58.22      8.66 o 
   4  -3   2       41.97       54.72      9.55 o 
   5  -3   2     2650.82     2586.02     65.61 o 
   6  -3   2      185.76      180.79     17.32 o 
   7  -3   2      913.22      877.30     42.39 o 
   8  -3   2      209.74      217.81     26.88 o 
   9  -3   2      177.14      155.09     22.40 o 
 -10  -2   2      109.63       77.32     22.73 o 
  -9  -2   2      111.10       54.20     24.18 o 
  -8  -2   2       78.05       34.95     18.72 o 
  -7  -2   2       16.62        6.58      8.98 o 
  -6  -2   2      705.97      766.96     39.96 o 
  -5  -2   2     1425.21     1498.73     64.35 o 
  -4  -2   2     1165.27     1231.75     44.98 o 
  -3  -2   2       63.68       80.89      9.16 o 
  -2  -2   2       97.35      151.72     18.14 o 
  -1  -2   2    20195.16    21461.89    145.03 o 
   0  -2   2    29457.33    31817.80    269.29 o 
   1  -2   2    19831.04    22100.80    188.62 o 
   2  -2   2    10535.68    11197.04    126.40 o 
   3  -2   2    24102.60    24415.57    247.30 o 
   4  -2   2     6984.32     7008.88     98.45 o 
   5  -2   2    10887.29    11200.69    185.21 o 
   6  -2   2      876.82      904.56     40.32 o 
   7  -2   2     4111.46     4120.41     93.72 o 
   8  -2   2     3234.59     3275.15    111.82 o 
   9  -2   2     1506.76     1408.31     80.71 o 
  10  -2   2        7.88        8.63     15.99 o 
 -10  -1   2      557.53      584.36     58.31 o 
  -9  -1   2       20.64       10.72     24.23 o 
  -8  -1   2       28.05       30.58     14.31 o 
  -7  -1   2     8410.40     7949.52    190.53 o 
  -6  -1   2     4266.64     4214.39    107.81 o 
  -5  -1   2     1639.82     1631.06     55.27 o 
  -4  -1   2    28445.62    29164.88    257.21 o 
  -3  -1   2     8990.04     8751.56    100.46 o 
  -2  -1   2   114827.13   120189.77   1169.36 o 
  -1  -1   2     5478.21     6129.01     47.78 o 
   0  -1   2     6422.78     7299.19     52.74 o 
   1  -1   2    48870.82    52014.27    325.29 o 
   2  -1   2    70608.78    72255.16    623.84 o 
   3  -1   2     9073.43     9510.84    126.48 o 
   4  -1   2      748.05      819.62     34.44 o 
   5  -1   2    31409.72    31744.53    372.05 o 
   6  -1   2     8670.36     8205.80    130.16 o 
   7  -1   2     9555.41     9139.39    166.35 o 
   8  -1   2      320.49      335.72     28.34 o 
   9  -1   2      193.41      198.06     29.13 o 
  10  -1   2     2438.27     2448.88    101.33 o 
 -10   0   2      285.74      213.33     37.01 o 
  -9   0   2     3274.54     3110.53    118.01 o 
  -8   0   2     1950.54     1962.57     80.42 o 
  -7   0   2      492.65      486.83     39.63 o 
  -6   0   2     3865.49     3589.23     92.58 o 
  -5   0   2    19223.42    18150.07    260.29 o 
  -4   0   2    16922.26    16300.98    187.47 o 
  -3   0   2    47097.80    49101.84    527.30 o 
  -2   0   2    98472.17   101963.01    810.67 o 
  -1   0   2    32669.77    34547.16    306.28 o 
   0   0   2   110728.75   104332.03   2503.20 o 
   1   0   2     7318.88     7977.36     46.20 o 
   2   0   2     1441.99     1580.09     21.79 o 
   3   0   2    34717.07    35957.38    335.65 o 
   4   0   2    20725.16    21584.14    367.44 o 
   5   0   2     6885.75     6964.35    141.67 o 
   6   0   2       33.09       19.62     11.68 o 
   7   0   2     5318.85     5436.89    106.60 o 
   8   0   2     1310.65     1352.63     65.63 o 
   9   0   2     1643.10     1670.43     68.15 o 
  10   0   2      110.05       99.09     26.43 o 
 -10   1   2     1462.00     1401.85     80.94 o 
  -9   1   2      119.94      118.93     19.83 o 
  -8   1   2      556.52      442.85     36.12 o 
  -7   1   2     5699.05     5283.58    123.61 o 
  -6   1   2     5845.26     5385.30    105.31 o 
  -5   1   2     1898.31     1835.72     56.09 o 
  -4   1   2     5769.73     5874.55     90.85 o 
  -3   1   2    14193.32    14348.69    141.79 o 
  -2   1   2     3430.93     3517.67     51.65 o 
  -1   1   2    25087.02    27128.05    168.20 o 
   0   1   2     3786.39     4231.78     39.42 o 
   1   1   2    10799.87    11367.21     63.80 o 
   2   1   2     4119.69     4413.19     52.99 o 
   3   1   2      113.60      150.53     11.46 o 
   4   1   2      506.72      542.91     20.79 o 
   5   1   2     2703.06     2788.86     65.51 o 
   6   1   2        0.86       17.69     10.21 o 
   7   1   2       13.13       18.85      9.96 o 
   8   1   2       27.18       10.02      9.58 o 
   9   1   2      174.50      149.92     22.92 o 
  10   1   2      137.41      125.59     25.40 o 
 -10   2   2       93.24      107.53     29.14 o 
  -9   2   2       57.26       44.43     14.52 o 
  -8   2   2      223.48      169.06     21.15 o 
  -7   2   2        0.54       13.35     15.41 o 
  -6   2   2      160.83      146.53     20.69 o 
  -5   2   2      641.93      604.04     31.46 o 
  -4   2   2      549.45      536.22     30.88 o 
  -3   2   2      907.76      908.02     29.47 o 
  -2   2   2      902.11      987.17     31.44 o 
  -1   2   2       34.82       65.54      7.88 o 
   0   2   2     2269.46     2574.15     37.05 o 
   1   2   2     1358.12     1503.14     22.05 o 
   2   2   2     1632.64     1901.65     28.62 o 
   3   2   2     4462.35     4691.25     53.52 o 
   4   2   2     6741.04     7020.95     76.33 o 
   5   2   2     4033.57     3721.84     63.16 o 
   6   2   2      364.21      351.27     18.61 o 
   7   2   2      167.91      141.05     13.55 o 
   8   2   2     3001.31     3057.99    108.57 o 
   9   2   2      818.20      823.93     51.56 o 
  10   2   2      545.35      578.57     45.60 o 
  -9   3   2      569.55      547.12     44.55 o 
  -8   3   2       18.61       -0.71     14.99 o 
  -7   3   2      971.94      906.19     57.50 o 
  -6   3   2     4438.31     4100.39    100.52 o 
  -5   3   2     1443.47     1327.73     54.47 o 
  -4   3   2      120.08      169.41     14.67 o 
  -3   3   2     8883.36     8886.23    138.57 o 
  -2   3   2    23273.18    23958.80    204.10 o 
  -1   3   2    15069.63    16272.78    257.85 o 
   0   3   2     6599.22     7221.87     65.86 o 
   1   3   2    53026.21    57073.84    353.01 o 
   2   3   2    29996.02    31662.01    284.48 o 
   3   3   2    22484.13    22758.82    170.69 o 
   4   3   2      438.53      505.79     29.82 o 
   5   3   2     2887.65     2627.97     64.15 o 
   6   3   2    20961.40    20189.16    249.48 o 
   7   3   2     7787.91     7604.23    109.18 o 
   8   3   2     1247.94     1240.51     97.94 o 
   9   3   2      273.45      302.81     33.38 o 
  10   3   2     1841.71     1990.82     95.05 o 
  -9   4   2     1600.27     1533.43     96.69 o 
  -8   4   2     2074.87     1967.36     83.89 o 
  -7   4   2     3894.08     3724.41    142.29 o 
  -6   4   2      931.27      943.36     63.17 o 
  -5   4   2     5326.59     4997.01    112.62 o 
  -4   4   2    33185.37    31157.71    558.94 o 
  -3   4   2    16400.76    16805.36    236.02 o 
  -2   4   2       79.88      128.36     11.98 o 
  -1   4   2    18548.59    18761.17    192.57 o 
   0   4   2   103813.02   105218.34    474.78 o 
   1   4   2    68254.48    71735.37    590.67 o 
   2   4   2     1638.43     1638.07     34.73 o 
   3   4   2    13582.31    14396.92    212.82 o 
   4   4   2    21411.75    21982.50    268.39 o 
   5   4   2    29003.28    27889.72    295.49 o 
   6   4   2      688.80      681.02     37.48 o 
   7   4   2      111.45      112.56     18.09 o 
   8   4   2     4585.73     4411.71    121.57 o 
   9   4   2     1380.42     1416.39     78.92 o 
  10   4   2      625.67      617.77     59.58 o 
  -9   5   2      744.11      748.02     53.99 o 
  -8   5   2       11.59       25.04     13.35 o 
  -7   5   2     4672.20     4240.90    125.19 o 
  -6   5   2     5326.91     5133.63    137.24 o 
  -5   5   2     8486.54     8137.55    146.35 o 
  -4   5   2       20.13       74.14     15.89 o 
  -3   5   2     3338.40     3326.94     81.36 o 
  -2   5   2    29770.34    29697.54    325.70 o 
  -1   5   2     8802.16     8593.92    118.62 o 
   0   5   2     6268.65     6363.68     74.85 o 
   1   5   2    15919.77    16703.92    168.36 o 
   2   5   2     7877.19     7909.49    102.47 o 
   3   5   2    15640.96    16203.16    294.80 o 
   4   5   2      667.38      676.30     31.95 o 
   5   5   2     1174.63     1260.50     64.85 o 
   6   5   2      742.42      650.43     42.63 o 
   7   5   2     2525.48     2435.51     97.57 o 
   8   5   2       26.64       16.84     20.01 o 
   9   5   2       84.32       39.59     18.90 o 
  10   5   2      292.14      378.06     40.45 o 
  -8   6   2      287.73      316.42     35.16 o 
  -7   6   2     1337.64     1329.89     70.93 o 
  -6   6   2       28.11       28.23     20.78 o 
  -5   6   2      150.36      108.86     20.62 o 
  -4   6   2     3733.99     3665.92     92.78 o 
  -3   6   2      559.60      519.66     26.85 o 
  -2   6   2      188.11      210.52     16.50 o 
  -1   6   2        3.29       25.91      6.89 o 
   0   6   2     5175.45     5276.66     70.31 o 
   1   6   2      259.69      284.34     21.98 o 
   2   6   2     1301.35     1407.53     43.10 o 
   3   6   2     3568.88     3952.67     91.38 o 
   4   6   2     3444.74     3443.21     62.77 o 
   5   6   2      199.94      259.78     33.79 o 
   6   6   2     1174.95     1052.29     80.04 o 
   7   6   2       35.72       33.32     31.99 o 
   8   6   2      216.00      205.65     25.14 o 
   9   6   2     1198.28     1197.98     71.96 o 
  10   6   2      296.43      355.20     50.53 o 
  -8   7   2        1.42        3.12     16.52 o 
  -7   7   2      108.00       79.57     19.10 o 
  -6   7   2      676.21      648.99     50.75 o 
  -5   7   2       98.81       48.70     15.99 o 
  -4   7   2     1495.56     1584.52     67.63 o 
  -3   7   2     2142.18     2027.67     50.94 o 
  -2   7   2      929.90      891.60     29.15 o 
  -1   7   2    12574.35    12044.51    171.96 o 
   0   7   2      102.19      196.03     18.14 o 
   1   7   2       77.13      108.45     15.62 o 
   2   7   2     7777.16     7418.41    116.78 o 
   3   7   2    19178.44    18950.52    228.81 o 
   4   7   2     1017.46     1045.74     36.36 o 
   5   7   2        2.08       50.46     18.61 o 
   6   7   2     7204.47     7053.73    194.12 o 
   7   7   2     3564.16     3432.64    117.55 o 
   8   7   2     4385.63     4610.44    140.87 o 
   9   7   2       42.24       62.90     18.93 o 
  10   7   2      295.96      361.13     44.18 o 
  -8   8   2     1006.89     1108.10     66.23 o 
  -7   8   2      945.27      938.02     60.54 o 
  -6   8   2      469.45      586.32     47.99 o 
  -5   8   2      642.42      598.90     52.13 o 
  -4   8   2    11494.32    11672.92    205.62 o 
  -3   8   2     5839.83     5660.53    138.68 o 
  -2   8   2     5730.46     5422.32     98.80 o 
  -1   8   2     2108.79     2088.58     51.61 o 
   0   8   2    12094.33    11854.84    154.74 o 
   1   8   2    40052.46    38495.48    352.25 o 
   2   8   2     5594.31     5941.22    101.79 o 
   3   8   2      271.49      260.11     20.97 o 
   4   8   2    14857.13    14412.36    303.48 o 
   5   8   2    10005.90     9792.20    272.23 o 
   6   8   2     5634.31     5921.43    216.05 o 
   7   8   2       60.12      114.08     26.65 o 
   8   8   2     1816.88     1991.54    113.91 o 
   9   8   2     2110.84     2327.04     92.03 o 
  -7   9   2       13.20      -10.54     16.38 o 
  -6   9   2     4281.53     4484.33    145.16 o 
  -5   9   2     2196.89     2213.70    101.80 o 
  -4   9   2     3131.92     3315.65    116.61 o 
  -3   9   2      752.99      785.75     55.97 o 
  -2   9   2     8230.42     7847.98    150.72 o 
  -1   9   2    16779.78    15924.90    181.60 o 
   0   9   2    10187.02     9690.88    142.05 o 
   1   9   2      254.57      347.08     23.50 o 
   2   9   2     6853.29     6748.22    103.19 o 
   3   9   2    16109.32    15971.41    260.28 o 
   4   9   2     2276.65     2190.17     76.15 o 
   5   9   2      933.43      964.59     49.45 o 
   6   9   2     2950.40     2992.10     96.52 o 
   7   9   2     1790.39     1778.37     85.39 o 
   8   9   2     1743.99     1945.32     82.69 o 
   9   9   2        4.20       51.82     20.75 o 
  -6  10   2      407.20      450.48     43.41 o 
  -5  10   2      253.58      230.72     31.56 o 
  -4  10   2     1905.34     2006.51     91.02 o 
  -3  10   2     2105.41     2141.56     83.39 o 
  -2  10   2     2862.77     2695.78     94.78 o 
  -1  10   2      566.21      580.72     34.50 o 
   0  10   2      314.53      316.13     23.48 o 
   1  10   2     3006.16     2943.75     75.90 o 
   2  10   2     1132.96     1092.34     43.05 o 
   3  10   2      206.29      185.27     22.94 o 
   4  10   2     2374.03     2397.26     66.27 o 
   5  10   2       97.72       95.65     14.24 o 
   6  10   2      213.07      188.26     25.67 o 
   7  10   2      117.16       96.60     16.05 o 
   8  10   2       62.13       71.26     22.47 o 
   9  10   2       63.18       63.80     19.05 o 
  -6  11   2       67.62       54.79     21.44 o 
  -5  11   2       17.71       17.32     13.48 o 
  -4  11   2        7.67        7.19     14.31 o 
  -3  11   2       11.57        4.29     12.12 o 
  -2  11   2        2.06       -9.73     12.54 o 
  -1  11   2      549.23      506.46     39.66 o 
   0  11   2       16.01       38.50     12.99 o 
   1  11   2       45.42       90.97     18.63 o 
   2  11   2      383.08      361.55     28.70 o 
   3  11   2     2057.40     2031.81     62.80 o 
   4  11   2     3394.86     3340.63     99.73 o 
   5  11   2       21.41       10.56     11.12 o 
   6  11   2       34.58       40.76     15.63 o 
   7  11   2     1401.80     1598.63     73.29 o 
   8  11   2      960.87     1061.08     66.57 o 
  -5  12   2       74.38       70.58     21.91 o 
  -4  12   2      105.33      113.96     29.81 o 
  -3  12   2     3932.93     4015.55    134.22 o 
  -2  12   2      901.42      854.44     53.18 o 
  -1  12   2      511.33      536.73     41.95 o 
   0  12   2     3110.79     2995.47     96.92 o 
   1  12   2     4489.16     4276.94    106.82 o 
   2  12   2     3123.71     3048.33     84.34 o 
   3  12   2     1337.29     1334.67     52.76 o 
   4  12   2     1238.57     1221.21     64.10 o 
   5  12   2     2942.35     2972.27     96.16 o 
   6  12   2     5754.91     6225.49    279.44 o 
   7  12   2      330.30      385.44     38.07 o 
  -4  13   2     1766.07     1848.99    101.92 o 
  -3  13   2        4.45       22.15     19.25 o 
  -2  13   2      435.65      461.08     43.14 o 
  -1  13   2     6599.18     6560.10    149.46 o 
   0  13   2     4217.45     4089.28    114.68 o 
   1  13   2     2695.01     2653.09     98.05 o 
   2  13   2     1938.90     1986.64     76.33 o 
   3  13   2     3644.13     3839.78    109.71 o 
   4  13   2     6155.12     6306.01    139.55 o 
   5  13   2      651.62      691.93     46.72 o 
   6  13   2       25.13       28.30     15.35 o 
  -2  14   2     1346.97     1402.35     86.48 o 
  -1  14   2      340.73      320.35     36.24 o 
   0  14   2       58.27       68.41     19.92 o 
   1  14   2     2545.26     2635.77    102.90 o 
   2  14   2      928.84      931.64     50.86 o 
   3  14   2      770.87      841.46     52.39 o 
   4  14   2      292.58      317.17     32.00 o 
   5  14   2      218.44      198.49     39.39 o 
   0  15   2        9.41       36.48     17.80 o 
   1  15   2      184.93      168.34     23.11 o 
   2  15   2        5.60        9.07     17.42 o 
   3  15   2       25.61       40.54     18.16 o 
  -4 -14   3     1057.18     1034.57     67.16 o 
  -3 -14   3      437.24      466.72     43.62 o 
  -2 -14   3      850.68      917.42     61.80 o 
  -1 -14   3     1924.26     1980.61     99.70 o 
   0 -14   3     4554.25     4796.72    136.85 o 
   1 -14   3      170.54      169.77     26.49 o 
  -6 -13   3      774.32      761.68     69.21 o 
  -5 -13   3      283.32      275.91     37.05 o 
  -4 -13   3      327.69      339.24     33.94 o 
  -3 -13   3     3119.52     3220.83    109.70 o 
  -2 -13   3      851.99      821.18     52.64 o 
  -1 -13   3      379.24      436.18     35.55 o 
   0 -13   3      324.07      294.65     32.29 o 
   1 -13   3      186.52      140.00     26.34 o 
   2 -13   3     1331.16     1354.02     84.12 o 
   3 -13   3       34.68        9.06     16.81 o 
  -7 -12   3       68.71       78.73     32.21 o 
  -6 -12   3       21.59       17.73     19.57 o 
  -5 -12   3      222.34      184.56     26.01 o 
  -4 -12   3      103.36       82.51     15.57 o 
  -3 -12   3       11.98       15.10     13.60 o 
  -2 -12   3       30.43       25.22     11.34 o 
  -1 -12   3       14.91       12.10     11.00 o 
   0 -12   3        1.20        4.74     15.69 o 
   1 -12   3      167.42      120.75     22.44 o 
   2 -12   3       12.18        4.70     20.77 o 
   3 -12   3      366.60      304.45     38.51 o 
   4 -12   3      218.39      188.78     43.90 o 
  -7 -11   3       25.47        9.11     17.20 o 
  -6 -11   3      938.43      992.02     69.14 o 
  -5 -11   3       16.27       18.04     11.30 o 
  -4 -11   3       12.30       -2.50     13.81 o 
  -3 -11   3      703.75      646.12     39.83 o 
  -2 -11   3     6864.02     6560.39    138.88 o 
  -1 -11   3      479.31      478.83     33.34 o 
   0 -11   3      268.80      279.07     25.72 o 
   1 -11   3     2589.62     2541.57    101.99 o 
   2 -11   3     2749.15     2663.46    103.81 o 
   3 -11   3     3250.92     3158.27    128.54 o 
   4 -11   3      192.39      211.70     32.13 o 
   5 -11   3      206.83      283.63     36.63 o 
  -8 -10   3     1162.36     1354.03     85.54 o 
  -7 -10   3     2002.63     2109.48    112.86 o 
  -6 -10   3      967.91     1020.56     55.52 o 
  -5 -10   3     1304.08     1330.40     55.37 o 
  -4 -10   3    11758.16    11557.57    159.93 o 
  -3 -10   3     1634.50     1601.02     49.01 o 
  -2 -10   3      449.33      445.94     27.77 o 
  -1 -10   3     6049.94     5741.67    100.36 o 
   0 -10   3    12766.07    12266.86    177.86 o 
   1 -10   3     3714.24     3402.15    116.54 o 
   2 -10   3     1355.73     1368.70     74.71 o 
   3 -10   3     3754.69     3565.85    134.46 o 
   4 -10   3     2278.82     2391.21    110.68 o 
   5 -10   3     3832.95     3894.35    152.59 o 
   6 -10   3       34.78        3.44     18.58 o 
  -9  -9   3      348.56      399.17     55.54 o 
  -8  -9   3        4.10       27.59     15.47 o 
  -7  -9   3     3522.50     3960.94    209.34 o 
  -6  -9   3     4388.90     4564.74    152.76 o 
  -5  -9   3     6875.67     6961.12    223.71 o 
  -4  -9   3      734.44      771.82     40.88 o 
  -3  -9   3     1214.58     1108.88     39.88 o 
  -2  -9   3    18719.98    17897.45    178.05 o 
  -1  -9   3     3172.86     3125.40     81.49 o 
   0  -9   3      784.51      695.78     42.93 o 
   1  -9   3     3602.89     3556.80     91.88 o 
   2  -9   3     4681.65     4545.95    134.44 o 
   3  -9   3     3097.39     2855.22    118.09 o 
   4  -9   3      677.16      665.43     54.56 o 
   5  -9   3      255.46      233.33     33.44 o 
   6  -9   3      509.62      533.58     49.58 o 
   7  -9   3      782.48      793.15     63.54 o 
  -9  -8   3     1332.92     1503.49    107.39 o 
  -8  -8   3      645.90      656.09     53.10 o 
  -7  -8   3     1462.24     1442.66    106.89 o 
  -6  -8   3      133.15      140.06     30.04 o 
  -5  -8   3     1598.09     1508.98     61.76 o 
  -4  -8   3     3173.93     3072.41     80.41 o 
  -3  -8   3     2543.94     2506.03     65.79 o 
  -2  -8   3      375.56      406.96     22.78 o 
  -1  -8   3      122.34      138.71     14.02 o 
   0  -8   3     3980.34     3932.68     77.72 o 
   1  -8   3      134.75      150.79     12.27 o 
   2  -8   3     1702.76     1713.67     69.50 o 
   3  -8   3      426.16      430.24     39.43 o 
   4  -8   3      310.70      331.42     33.57 o 
   5  -8   3        4.46        1.12     16.70 o 
   6  -8   3       54.03       48.50     16.15 o 
   7  -8   3       44.35       28.33     21.07 o 
  -9  -7   3        1.29      -10.08     22.46 o 
  -8  -7   3       64.99       54.29     17.62 o 
  -7  -7   3      169.60      209.09     32.45 o 
  -6  -7   3      112.25      118.12     25.05 o 
  -5  -7   3       45.82       59.27     18.01 o 
  -4  -7   3     1073.58     1056.14     48.89 o 
  -3  -7   3     1140.76     1042.98     43.94 o 
  -2  -7   3      747.98      783.53     30.55 o 
  -1  -7   3     8450.21     8305.41    103.89 o 
   0  -7   3     1350.24     1450.79     43.87 o 
   1  -7   3      207.52      239.01     15.17 o 
   2  -7   3     6576.85     6227.67    134.39 o 
   3  -7   3     7748.50     7606.75    180.02 o 
   4  -7   3      778.69      793.59     43.80 o 
   5  -7   3        1.19       25.07     15.06 o 
   6  -7   3     1807.92     1799.24     81.99 o 
   7  -7   3     1682.85     1654.59     88.17 o 
   8  -7   3     1163.08     1246.20     77.37 o 
 -10  -6   3       19.01      -11.77     20.71 o 
  -9  -6   3      153.51      136.66     25.54 o 
  -8  -6   3     2042.03     2037.45    116.75 o 
  -7  -6   3     1643.90     1657.39     82.37 o 
  -6  -6   3      571.42      626.38     54.45 o 
  -5  -6   3     1088.58     1095.00     55.43 o 
  -4  -6   3    17722.94    18080.21    238.77 o 
  -3  -6   3     6908.02     6627.30    115.32 o 
  -2  -6   3     2588.19     2429.86     52.22 o 
  -1  -6   3     3246.07     2997.66     55.52 o 
   0  -6   3    13930.39    14013.82    159.39 o 
   1  -6   3    33196.72    32401.15    293.66 o 
   2  -6   3     4755.87     4735.67     91.34 o 
   3  -6   3       68.46       78.71     13.07 o 
   4  -6   3    12811.74    12761.41    271.06 o 
   5  -6   3     9566.54     9466.31    151.75 o 
   6  -6   3     1356.52     1289.76     53.40 o 
   7  -6   3        3.78       16.40     12.97 o 
   8  -6   3      665.18      718.84     50.60 o 
 -10  -5   3      807.35      890.46    102.15 o 
  -9  -5   3     3084.14     3362.99    158.26 o 
  -8  -5   3        6.58        6.97     15.46 o 
  -7  -5   3     1283.30     1150.02    101.10 o 
  -6  -5   3    12692.58    12768.34    317.41 o 
  -5  -5   3    11173.92    10808.70    177.37 o 
  -4  -5   3     5654.52     5618.97    110.46 o 
  -3  -5   3     1050.17      954.60     43.17 o 
  -2  -5   3    28267.00    28702.98    267.35 o 
  -1  -5   3    37377.02    38173.06    357.66 o 
   0  -5   3     6939.85     6798.77    100.12 o 
   1  -5   3     1070.95     1064.39     35.14 o 
   2  -5   3    13438.67    13322.20    116.69 o 
   3  -5   3    29103.51    27979.17    249.72 o 
   4  -5   3     3976.03     3999.21     85.44 o 
   5  -5   3      632.28      664.22     37.30 o 
   6  -5   3     3038.37     3079.73     83.72 o 
   7  -5   3     1498.43     1451.67     57.98 o 
   8  -5   3     2198.27     2200.90     87.64 o 
   9  -5   3       18.17       18.15     16.89 o 
 -10  -4   3       39.76       98.86     50.44 o 
  -9  -4   3      759.71      750.65     67.50 o 
  -8  -4   3     3078.14     2870.45    124.50 o 
  -7  -4   3     6429.81     6054.03    235.68 o 
  -6  -4   3     2910.74     2926.25    119.95 o 
  -5  -4   3      387.71      401.19     26.06 o 
  -4  -4   3    22809.92    22951.14    358.30 o 
  -3  -4   3     5451.05     5391.45     77.96 o 
  -2  -4   3    15775.38    16070.08    126.84 o 
  -1  -4   3      676.50      709.36     23.81 o 
   0  -4   3     4724.03     4780.30     89.67 o 
   1  -4   3    22838.14    23460.48    255.91 o 
   2  -4   3     2416.91     2546.54     44.26 o 
   3  -4   3      775.23      839.58     30.05 o 
   4  -4   3     1988.87     2037.04     56.51 o 
   5  -4   3     2530.72     2450.44     92.99 o 
   6  -4   3       25.23       18.31     11.47 o 
   7  -4   3      308.73      305.03     24.85 o 
   8  -4   3      290.25      290.04     31.46 o 
   9  -4   3       16.90        8.24     13.31 o 
 -10  -3   3      211.01      167.71     72.69 o 
  -9  -3   3     1190.11     1227.54    102.09 o 
  -8  -3   3      109.93      104.94     25.78 o 
  -7  -3   3      119.08      108.21     19.22 o 
  -6  -3   3     2048.05     2069.78     61.03 o 
  -5  -3   3      251.42      251.86     19.45 o 
  -4  -3   3       35.28       44.70     11.05 o 
  -3  -3   3      126.08      172.43     14.77 o 
  -2  -3   3       60.45       76.89      6.63 o 
  -1  -3   3     1354.81     1593.24     27.82 o 
   0  -3   3      510.79      616.23     23.91 o 
   1  -3   3    16201.02    17676.93    135.09 o 
   2  -3   3     6151.43     6592.72     74.60 o 
   3  -3   3      399.96      398.29     18.41 o 
   4  -3   3     6825.60     6981.66     91.86 o 
   5  -3   3       11.59        4.05      9.89 o 
   6  -3   3       77.82       70.59     12.65 o 
   7  -3   3     2442.57     2358.69     70.48 o 
   8  -3   3      957.22      936.96     49.68 o 
   9  -3   3        8.60       -2.63     14.80 o 
 -10  -2   3       20.53       14.96     20.42 o 
  -9  -2   3      100.18       65.02     25.80 o 
  -8  -2   3      909.17      837.92     68.37 o 
  -7  -2   3       37.61       33.99     12.68 o 
  -6  -2   3     3264.33     3220.77     85.68 o 
  -5  -2   3     5149.88     5152.70    102.73 o 
  -4  -2   3      180.27      156.47     16.58 o 
  -3  -2   3    28129.52    28643.80    328.39 o 
  -2  -2   3    14511.15    15259.74    110.80 o 
  -1  -2   3      998.54     1032.80     18.13 o 
   0  -2   3     7616.09     8141.06     75.38 o 
   1  -2   3    55477.61    58391.99    455.62 o 
   2  -2   3    26890.44    28126.57    224.39 o 
   3  -2   3     4449.91     4601.38     59.64 o 
   4  -2   3     6062.07     6067.22     83.99 o 
   5  -2   3     6795.42     6791.34    129.36 o 
   6  -2   3    16019.15    15825.86    200.22 o 
   7  -2   3      291.78      281.97     22.18 o 
   8  -2   3       35.23       28.35     16.52 o 
   9  -2   3     2641.70     2526.39     95.74 o 
  10  -2   3      937.24      852.22     63.22 o 
 -10  -1   3     1031.48      922.32    107.25 o 
  -9  -1   3     1239.98     1242.05     85.27 o 
  -8  -1   3     2888.67     2838.65    109.65 o 
  -7  -1   3      427.16      428.15     34.31 o 
  -6  -1   3     5152.15     4915.04    114.33 o 
  -5  -1   3    13631.10    13486.94    201.45 o 
  -4  -1   3    37085.27    37474.91    379.91 o 
  -3  -1   3     2600.55     2878.55     58.05 o 
  -2  -1   3    21272.94    22648.79    190.69 o 
  -1  -1   3    58274.27    60759.10    630.38 o 
   0  -1   3    18270.26    19480.76    140.28 o 
   1  -1   3    82980.87    88488.91    598.20 o 
   2  -1   3    17334.89    17851.87    160.20 o 
   3  -1   3    26808.45    26830.45    196.01 o 
   4  -1   3    35349.71    34829.39    411.63 o 
   5  -1   3     2530.06     2479.20     55.46 o 
   6  -1   3     1587.50     1673.19     53.44 o 
   7  -1   3     3779.81     3731.44     83.19 o 
   8  -1   3     4365.04     4440.60     97.68 o 
   9  -1   3      564.05      574.68     42.41 o 
  10  -1   3       11.96       -4.23     18.30 o 
 -10   0   3      316.75      375.72     69.48 o 
  -9   0   3       78.92       70.85     25.52 o 
  -8   0   3     3904.94     3598.02    111.95 o 
  -7   0   3     8655.97     8271.68    188.78 o 
  -6   0   3    12972.79    12367.68    213.55 o 
  -5   0   3      301.27      298.21     22.72 o 
  -4   0   3     2492.28     2310.03     63.74 o 
  -3   0   3    31883.24    32077.45    247.31 o 
  -2   0   3    81018.95    83844.45    938.83 o 
  -1   0   3     2117.86     2224.40     36.43 o 
   0   0   3    15427.13    16504.07    162.27 o 
   1   0   3    28336.78    30561.53    134.27 o 
   2   0   3    50532.40    53026.57    367.42 o 
   3   0   3     9639.69     9811.29    133.79 o 
   4   0   3     5780.90     6028.29     94.58 o 
   5   0   3      237.92      263.34     16.90 o 
   6   0   3     9914.87     9715.69    133.50 o 
   7   0   3      296.52      297.60     22.38 o 
   8   0   3        3.73        5.39     13.97 o 
   9   0   3      850.96      871.03     51.92 o 
  10   0   3       23.64        5.62     14.42 o 
 -10   1   3      512.21      491.57     83.25 o 
  -9   1   3     1671.57     1650.70     78.16 o 
  -8   1   3     1414.81     1244.42     62.24 o 
  -7   1   3        3.64       -3.86     16.52 o 
  -6   1   3     4037.02     3719.13     88.57 o 
  -5   1   3     4129.80     3797.41     92.07 o 
  -4   1   3    14860.32    14533.46    150.38 o 
  -3   1   3     1049.91     1170.91     35.68 o 
  -2   1   3     2489.37     2820.05     52.80 o 
  -1   1   3     6905.49     7783.50     76.40 o 
   0   1   3     3099.91     3411.40     40.76 o 
   1   1   3    15571.00    16930.86    140.61 o 
   2   1   3     3010.87     3296.50     34.88 o 
   3   1   3      193.25      230.20     11.84 o 
   4   1   3       33.47       59.43      9.12 o 
   5   1   3       18.55       26.74      7.96 o 
   6   1   3      402.39      406.58     21.16 o 
   7   1   3     1403.66     1476.25     44.45 o 
   8   1   3      267.52      262.08     24.84 o 
   9   1   3      345.00      336.08     29.41 o 
  10   1   3      117.23      105.63     24.29 o 
 -10   2   3        1.02      -12.99     20.95 o 
  -9   2   3      109.24       65.47     18.65 o 
  -8   2   3      636.07      566.02     40.86 o 
  -7   2   3        0.03        3.61     13.33 o 
  -6   2   3        3.78        2.97     13.28 o 
  -5   2   3      129.08      109.95     13.46 o 
  -4   2   3     3197.97     3320.97     63.64 o 
  -3   2   3      641.26      598.07     29.89 o 
  -2   2   3     2841.72     3020.82     59.86 o 
  -1   2   3    17548.92    19332.29    186.79 o 
   0   2   3     2416.38     2592.29     36.35 o 
   1   2   3     5772.81     6427.65     55.83 o 
   2   2   3    29027.46    30491.19    171.66 o 
   3   2   3     6191.19     6678.28     66.38 o 
   4   2   3     1282.05     1337.23     27.70 o 
   5   2   3    15113.63    15384.72    195.81 o 
   6   2   3     7660.76     7530.88    101.17 o 
   7   2   3     4987.27     4941.70    111.10 o 
   8   2   3      302.72      279.88     28.77 o 
   9   2   3      631.67      649.83     46.47 o 
  10   2   3      655.18      636.77     48.17 o 
  -9   3   3       61.85       41.73     17.35 o 
  -8   3   3     2055.66     2018.81     80.52 o 
  -7   3   3       39.52       29.35     13.93 o 
  -6   3   3        8.42       19.49     13.63 o 
  -5   3   3    10316.61     9471.69    154.72 o 
  -4   3   3     9558.84     9293.77    153.07 o 
  -3   3   3     5973.24     5840.42    103.54 o 
  -2   3   3     1881.25     1942.19     50.80 o 
  -1   3   3    17696.82    18597.51    234.14 o 
   0   3   3    62668.71    63817.65    642.40 o 
   1   3   3    24165.45    25062.80    135.70 o 
   2   3   3      183.97      278.53     11.48 o 
   3   3   3    10716.90    10648.61    102.20 o 
   4   3   3    36549.95    35729.18    361.79 o 
   5   3   3    14460.90    14635.06    123.06 o 
   6   3   3     1281.86     1319.99     30.39 o 
   7   3   3     5840.85     5918.54    164.61 o 
   8   3   3     6480.30     6555.00    184.37 o 
   9   3   3     3622.98     3715.32    127.16 o 
  10   3   3        5.78        7.24     16.54 o 
  -9   4   3      136.55       97.16     21.44 o 
  -8   4   3      626.29      539.16     40.57 o 
  -7   4   3     2979.76     2835.32    101.27 o 
  -6   4   3    11812.63    11106.17    254.26 o 
  -5   4   3     3437.81     3255.43    115.41 o 
  -4   4   3      383.18      421.93     30.77 o 
  -3   4   3    25583.23    25375.35    275.05 o 
  -2   4   3    25958.80    25680.56    272.52 o 
  -1   4   3    27745.79    28326.25    364.47 o 
   0   4   3     3063.00     3268.46     57.44 o 
   1   4   3    12015.51    12395.24    108.64 o 
   2   4   3    68349.13    69298.61    588.64 o 
   3   4   3    17881.90    18459.47    236.88 o 
   4   4   3       62.60       81.37     10.10 o 
   5   4   3     5951.62     5743.37     85.91 o 
   6   4   3     9932.91     9595.91    228.56 o 
   7   4   3     4942.55     5150.85    171.95 o 
   8   4   3      378.51      364.25     31.79 o 
   9   4   3      361.63      384.17     40.46 o 
  10   4   3      128.67      140.35     28.64 o 
  -9   5   3      287.09      296.77     33.26 o 
  -8   5   3     3250.17     3087.86    100.67 o 
  -7   5   3      711.00      657.39     49.98 o 
  -6   5   3       87.92      150.44     29.61 o 
  -5   5   3    10417.27    10282.72    314.07 o 
  -4   5   3     6831.59     7083.87    177.30 o 
  -3   5   3    10226.18    10401.83    125.55 o 
  -2   5   3      119.41      138.29     14.81 o 
  -1   5   3     9430.49     9334.55    120.73 o 
   0   5   3     7290.88     7208.55     99.48 o 
   1   5   3    26835.82    28035.06    216.44 o 
   2   5   3       17.09       36.83      5.70 o 
   3   5   3     1772.56     2117.77     39.03 o 
   4   5   3     9424.36     9437.16    139.85 o 
   5   5   3      100.50      107.84     14.04 o 
   6   5   3      896.37      839.35     42.26 o 
   7   5   3      722.02      812.17     50.65 o 
   8   5   3       39.33       73.63     18.26 o 
   9   5   3      151.22      137.12     24.76 o 
  10   5   3       66.32       50.96     20.14 o 
  -8   6   3      149.21      131.91     19.64 o 
  -7   6   3       88.75       53.55     19.79 o 
  -6   6   3     1216.60     1117.83     63.73 o 
  -5   6   3       60.43       37.11     22.39 o 
  -4   6   3      500.39      506.86     34.56 o 
  -3   6   3     2310.61     2418.36     59.74 o 
  -2   6   3      914.49      903.61     45.25 o 
  -1   6   3     1001.63      967.62     37.06 o 
   0   6   3     3560.87     3650.92     70.18 o 
   1   6   3     1902.48     2006.89     49.28 o 
   2   6   3     2258.15     2630.23     63.12 o 
   3   6   3      738.08      642.79     25.48 o 
   4   6   3     2446.46     2405.24     68.52 o 
   5   6   3     1090.35     1094.47     51.18 o 
   6   6   3     1375.87     1387.73     64.57 o 
   7   6   3     4383.63     4523.34    121.92 o 
   8   6   3       75.76       85.43     33.42 o 
   9   6   3      297.28      326.51     49.67 o 
  10   6   3     1007.02     1072.17    115.18 o 
  -8   7   3        2.72        2.32     15.21 o 
  -7   7   3      398.44      389.45     39.32 o 
  -6   7   3       59.31       71.44     18.12 o 
  -5   7   3      112.44       93.79     17.04 o 
  -4   7   3     2903.54     2888.55     79.30 o 
  -3   7   3     5005.93     5197.82    117.09 o 
  -2   7   3       38.36       47.21      9.72 o 
  -1   7   3     1298.92     1367.58     33.49 o 
   0   7   3    23080.90    22156.32    184.49 o 
   1   7   3    19486.06    19723.46    192.64 o 
   2   7   3     6002.58     5688.95    108.46 o 
   3   7   3     3743.25     3638.76     79.82 o 
   4   7   3     6313.57     6222.40     83.68 o 
   5   7   3    21282.09    21028.10    402.07 o 
   6   7   3     3316.48     3377.01    135.01 o 
   7   7   3      159.62      184.19     28.52 o 
   8   7   3     3877.17     4038.24    193.29 o 
   9   7   3     3135.11     3506.84    134.94 o 
  10   7   3      860.67     1079.96     75.79 o 
  -8   8   3       90.48       87.84     22.15 o 
  -7   8   3     1540.22     1617.85     80.60 o 
  -6   8   3     2519.04     2502.54    124.17 o 
  -5   8   3     7380.92     7155.65    183.37 o 
  -4   8   3      107.20      127.25     30.24 o 
  -3   8   3      607.53      613.13     32.64 o 
  -2   8   3    18829.03    17853.86    204.96 o 
  -1   8   3    11030.50    10282.52    106.21 o 
   0   8   3     7186.85     7065.79    107.98 o 
   1   8   3     4867.19     4941.58     92.92 o 
   2   8   3    29902.09    29478.16    434.19 o 
   3   8   3    13435.85    13169.17    145.79 o 
   4   8   3    10918.00    10629.39    159.15 o 
   5   8   3     1029.70     1032.22     46.28 o 
   6   8   3     3601.74     3707.92    155.49 o 
   7   8   3     9368.60     9569.32    184.20 o 
   8   8   3     1051.81     1167.78     68.08 o 
   9   8   3      201.70      269.59     34.43 o 
  -7   9   3     1219.08     1330.45     72.94 o 
  -6   9   3      333.43      366.81     38.42 o 
  -5   9   3      692.54      678.21     52.28 o 
  -4   9   3     4725.71     4791.14    159.81 o 
  -3   9   3    13956.26    13569.92    228.93 o 
  -2   9   3       47.37       39.20     16.66 o 
  -1   9   3       15.55       26.96     10.88 o 
   0   9   3    13194.06    12579.98    191.12 o 
   1   9   3    10838.01    10632.38    133.04 o 
   2   9   3     8470.50     8240.35    116.17 o 
   3   9   3     1068.17     1093.50     38.39 o 
   4   9   3     1285.74     1299.60     39.89 o 
   5   9   3     6242.76     6278.18    124.41 o 
   6   9   3     2384.80     2340.46     86.29 o 
   7   9   3      136.70      110.30     20.13 o 
   8   9   3       48.92       81.92     20.70 o 
   9   9   3      877.67     1006.33     65.15 o 
  -6  10   3      659.84      609.97     51.98 o 
  -5  10   3     1748.30     1882.67     88.56 o 
  -4  10   3      352.51      352.60     38.62 o 
  -3  10   3     1127.98     1074.15     58.55 o 
  -2  10   3      162.82      137.13     21.07 o 
  -1  10   3     3051.81     2877.67     81.75 o 
   0  10   3      420.11      389.01     28.07 o 
   1  10   3        0.78       17.68     14.14 o 
   2  10   3      935.36      949.75     46.23 o 
   3  10   3        0.21       12.46      7.64 o 
   4  10   3      364.02      336.70     26.66 o 
   5  10   3       21.49       21.57     10.31 o 
   6  10   3      100.14       91.21     18.21 o 
   7  10   3      102.41      105.85     18.68 o 
   8  10   3      222.54      242.26     30.78 o 
  -6  11   3       46.47       61.28     28.98 o 
  -5  11   3      121.91      120.11     27.74 o 
  -4  11   3      205.38      238.66     26.98 o 
  -3  11   3      128.81      112.82     17.10 o 
  -2  11   3      501.77      516.77     43.10 o 
  -1  11   3        2.63       -2.77     11.06 o 
   0  11   3     1285.11     1180.37     50.91 o 
   1  11   3     4604.25     4433.54     95.97 o 
   2  11   3     1559.39     1477.14     57.24 o 
   3  11   3      381.73      368.68     25.56 o 
   4  11   3      929.95      944.62     45.67 o 
   5  11   3     5279.97     5469.23    122.60 o 
   6  11   3      947.81     1073.48     58.69 o 
   7  11   3      389.36      421.09     40.18 o 
   8  11   3      554.66      669.15     53.31 o 
  -5  12   3      925.64     1060.78     69.91 o 
  -4  12   3      530.57      600.73     51.77 o 
  -3  12   3       48.62       73.80     17.99 o 
  -2  12   3     2018.15     2049.52     83.89 o 
  -1  12   3     5076.29     4742.70    127.12 o 
   0  12   3     4899.80     4697.78    123.70 o 
   1  12   3       61.69      108.93     20.56 o 
   2  12   3      901.99      932.26     50.43 o 
   3  12   3    10522.26    10381.34    167.49 o 
   4  12   3     2723.18     2869.28     93.36 o 
   5  12   3     1400.91     1472.24     66.99 o 
   6  12   3     1195.37     1295.77     64.53 o 
   7  12   3     2448.10     2907.05    108.60 o 
  -4  13   3     1817.88     1963.19    103.57 o 
  -3  13   3     1799.45     1915.07    101.90 o 
  -2  13   3     2839.46     2866.73    100.35 o 
  -1  13   3      113.48      129.98     22.81 o 
   0  13   3     1961.21     1951.12     79.90 o 
   1  13   3     4679.19     4466.15    127.31 o 
   2  13   3     5758.00     5818.47    132.65 o 
   3  13   3      247.46      280.96     30.45 o 
   4  13   3      398.28      422.04     32.81 o 
   5  13   3     4480.23     4947.84    161.23 o 
   6  13   3      804.16      990.66     72.70 o 
  -2  14   3     1213.64     1274.97     83.19 o 
  -1  14   3      737.34      712.17     54.54 o 
   0  14   3     2030.75     2095.57     83.00 o 
   1  14   3       30.14       36.29     17.57 o 
   2  14   3        3.55        8.36     16.86 o 
   3  14   3     1042.73     1100.58     59.29 o 
   4  14   3      292.54      296.16     30.50 o 
   5  14   3       73.34       97.58     23.81 o 
   0  15   3        5.97        7.99     12.75 o 
   1  15   3      375.79      321.92     39.81 o 
   2  15   3       15.11        3.41     12.93 o 
   3  15   3      583.73      590.56     58.84 o 
  -3 -14   4     3072.10     3177.16    112.63 o 
  -2 -14   4     1848.24     2001.13     84.45 o 
  -1 -14   4      165.41      208.54     31.17 o 
   0 -14   4      527.07      553.14     50.27 o 
  -5 -13   4      601.53      538.32     54.34 o 
  -4 -13   4     1795.80     1857.03     79.54 o 
  -3 -13   4       22.77       28.07     23.80 o 
  -2 -13   4       81.40       76.48     18.09 o 
  -1 -13   4      944.90     1020.97     53.11 o 
   0 -13   4      145.34       86.23     18.38 o 
   1 -13   4       87.51       49.47     15.36 o 
   2 -13   4        4.34       19.10     15.30 o 
  -6 -12   4       84.28       66.26     21.26 o 
  -5 -12   4       43.93       30.01     14.84 o 
  -4 -12   4       17.97        0.50     13.87 o 
  -3 -12   4      855.82      756.80     48.53 o 
  -2 -12   4      226.15      238.22     24.93 o 
  -1 -12   4      314.77      322.22     29.26 o 
   0 -12   4      166.93      175.38     22.90 o 
   1 -12   4       51.54       15.15     15.28 o 
   2 -12   4     1306.76     1437.82     74.51 o 
   3 -12   4       29.50       45.49     13.60 o 
   4 -12   4        3.70      -14.43     14.43 o 
  -7 -11   4        2.53       -6.89     15.98 o 
  -6 -11   4       52.07       32.59     13.97 o 
  -5 -11   4     3691.20     3772.33    158.69 o 
  -4 -11   4      685.71      672.85     42.48 o 
  -3 -11   4      942.87      930.31     47.17 o 
  -2 -11   4      460.31      500.99     32.46 o 
  -1 -11   4     3321.22     3280.08     85.27 o 
   0 -11   4     6598.79     6414.72    128.36 o 
   1 -11   4     1925.00     1980.08     79.73 o 
   2 -11   4      155.37      160.39     30.74 o 
   3 -11   4     1222.29     1235.64     79.91 o 
   4 -11   4     3540.31     3677.52    139.83 o 
   5 -11   4      612.13      621.87     56.95 o 
  -8 -10   4      153.92      201.80     65.87 o 
  -7 -10   4     2077.44     2390.45    123.45 o 
  -6 -10   4     5288.09     5643.77    214.31 o 
  -5 -10   4      374.14      371.99     31.02 o 
  -4 -10   4       26.34       14.35     14.81 o 
  -3 -10   4    11704.63    11272.67    211.53 o 
  -2 -10   4     7514.24     7238.98    124.59 o 
  -1 -10   4     6173.85     6022.23    114.57 o 
   0 -10   4      580.00      623.71     39.66 o 
   1 -10   4     3025.72     3011.70     97.41 o 
   2 -10   4    10039.76     9636.05    181.48 o 
   3 -10   4     2885.64     2853.58    119.91 o 
   4 -10   4      173.30      147.25     29.74 o 
   5 -10   4     1107.14     1219.95     80.20 o 
   6 -10   4     1401.30     1434.84     86.04 o 
  -8  -9   4     2863.30     3093.29    146.37 o 
  -7  -9   4       51.96       81.18     27.08 o 
  -6  -9   4       56.91       59.04     16.08 o 
  -5  -9   4     5287.38     5286.11    113.35 o 
  -4  -9   4     6511.80     6436.09    126.18 o 
  -3  -9   4     3097.59     3012.69     71.02 o 
  -2  -9   4       98.18      114.15     13.41 o 
  -1  -9   4     4753.73     4556.29     99.21 o 
   0  -9   4     3740.94     3639.65     93.16 o 
   1  -9   4     5991.05     5721.05    120.77 o 
   2  -9   4      741.66      604.59     49.26 o 
   3  -9   4       82.40       67.45     18.20 o 
   4  -9   4     1754.50     1702.67     91.96 o 
   5  -9   4       20.42       48.57     16.40 o 
   6  -9   4      285.31      350.18     39.59 o 
  -9  -8   4      176.65      201.49     44.42 o 
  -8  -8   4      163.69      162.06     31.98 o 
  -7  -8   4      316.52      340.25     41.25 o 
  -6  -8   4     1870.73     1987.91    113.91 o 
  -5  -8   4       99.58      108.45     16.03 o 
  -4  -8   4      423.90      425.60     28.68 o 
  -3  -8   4     2203.84     2188.35     59.20 o 
  -2  -8   4        6.78       24.04      8.03 o 
  -1  -8   4     1916.34     1952.97     45.90 o 
   0  -8   4       91.51       78.03      9.11 o 
   1  -8   4        2.34        5.75     12.96 o 
   2  -8   4        5.97        9.72     13.31 o 
   3  -8   4        4.77       -0.24     17.18 o 
   4  -8   4       15.62       17.24     25.52 o 
   5  -8   4      121.49      100.82     20.48 o 
   6  -8   4       61.24       44.21     26.90 o 
   7  -8   4     1316.90     1494.51     94.32 o 
  -9  -7   4      164.79      179.26     35.57 o 
  -8  -7   4       25.78       23.54     17.02 o 
  -7  -7   4      404.93      419.59     46.71 o 
  -6  -7   4      177.86      218.61     31.98 o 
  -5  -7   4      831.29      846.15     49.29 o 
  -4  -7   4     1674.70     1716.94     60.26 o 
  -3  -7   4     2500.78     2434.57     63.62 o 
  -2  -7   4       20.98       52.00      8.26 o 
  -1  -7   4     1576.13     1522.64     38.42 o 
   0  -7   4     9859.61     9288.72     99.05 o 
   1  -7   4     3570.51     3625.48     65.35 o 
   2  -7   4     4648.31     4497.91     78.48 o 
   3  -7   4     2741.54     2716.81     96.30 o 
   4  -7   4     5464.36     5350.80    143.23 o 
   5  -7   4     3292.29     3256.21     99.45 o 
   6  -7   4     1158.62     1093.06     63.44 o 
   7  -7   4       13.45       -5.64     15.71 o 
   8  -7   4      975.99     1118.05     75.85 o 
  -9  -6   4      148.14      171.25     31.67 o 
  -8  -6   4      417.71      438.75     43.94 o 
  -7  -6   4     2536.32     2658.28    136.36 o 
  -6  -6   4     5617.73     5531.57    163.53 o 
  -5  -6   4    11566.40    11865.92    299.20 o 
  -4  -6   4      648.56      683.35     37.79 o 
  -3  -6   4     6301.72     6628.44    106.14 o 
  -2  -6   4    25895.34    25339.46    291.70 o 
  -1  -6   4    13688.24    12921.51    121.01 o 
   0  -6   4     4526.65     4454.23    111.99 o 
   1  -6   4     2682.77     2728.88     55.16 o 
   2  -6   4    25707.07    25490.37    253.28 o 
   3  -6   4    12686.96    12347.63    248.02 o 
   4  -6   4     6326.79     6263.60    121.45 o 
   5  -6   4      278.12      279.03     25.31 o 
   6  -6   4     3738.49     3620.30    103.90 o 
   7  -6   4     3726.47     3880.16    107.85 o 
   8  -6   4      202.99      218.95     35.89 o 
 -10  -5   4        1.91      -11.98     27.95 o 
  -9  -5   4      812.46      831.49     85.05 o 
  -8  -5   4     3161.05     3371.09    143.94 o 
  -7  -5   4     2852.04     2787.29    108.03 o 
  -6  -5   4      393.15      429.34     34.32 o 
  -5  -5   4     7941.89     8085.94    184.27 o 
  -4  -5   4    18034.81    18127.39    203.48 o 
  -3  -5   4    28953.82    28555.79    284.47 o 
  -2  -5   4      802.17      876.27     29.14 o 
  -1  -5   4       96.74       93.65      8.54 o 
   0  -5   4    46232.27    45983.93    375.92 o 
   1  -5   4    11335.74    11016.00    139.07 o 
   2  -5   4     8010.52     8031.34     89.08 o 
   3  -5   4     1146.76     1114.13     34.48 o 
   4  -5   4     5930.78     5889.25    156.62 o 
   5  -5   4     4349.17     4266.30    142.59 o 
   6  -5   4     2226.44     2210.70     87.04 o 
   7  -5   4        0.89       10.74      9.34 o 
   8  -5   4      218.90      250.47     30.25 o 
   9  -5   4      656.68      709.20     56.39 o 
 -10  -4   4     1497.78     1438.48    130.33 o 
  -9  -4   4      724.85      663.61     79.13 o 
  -8  -4   4      545.22      585.33     55.74 o 
  -7  -4   4     1808.07     1773.19     92.95 o 
  -6  -4   4     5316.58     5213.09    122.95 o 
  -5  -4   4    11051.76    11145.63    227.38 o 
  -4  -4   4     1175.41     1297.87     47.54 o 
  -3  -4   4     2305.78     2484.17     50.37 o 
  -2  -4   4     6311.26     6515.95     79.67 o 
  -1  -4   4    14089.79    14267.75    142.12 o 
   0  -4   4       23.91       31.96     11.85 o 
   1  -4   4     1523.45     1771.75     39.18 o 
   2  -4   4     4958.79     5121.88     65.39 o 
   3  -4   4     1232.07     1277.44     36.78 o 
   4  -4   4     1470.86     1366.59     43.23 o 
   5  -4   4     1631.52     1616.92     55.63 o 
   6  -4   4      512.35      508.95     31.62 o 
   7  -4   4       11.30       -2.71     15.42 o 
   8  -4   4      181.36      185.27     19.80 o 
   9  -4   4       97.10       88.49     12.92 o 
 -10  -3   4        3.53      -24.47     36.60 o 
  -9  -3   4       13.62        7.18     21.84 o 
  -8  -3   4      885.48      832.90     66.22 o 
  -7  -3   4      755.25      718.03     49.02 o 
  -6  -3   4      422.91      385.89     34.28 o 
  -5  -3   4      403.55      399.65     24.68 o 
  -4  -3   4        4.28       26.91      7.41 o 
  -3  -3   4      461.57      506.59     23.95 o 
  -2  -3   4     1044.72     1027.51     24.89 o 
  -1  -3   4     1211.26     1247.80     28.87 o 
   0  -3   4     2743.84     2917.98     57.96 o 
   1  -3   4     2405.53     2227.43     44.58 o 
   2  -3   4     6951.32     7154.56     74.69 o 
   3  -3   4      293.19      278.32     17.13 o 
   4  -3   4     1044.72     1082.74     36.48 o 
   5  -3   4     7516.51     7373.58    186.02 o 
   6  -3   4      721.74      706.18     32.35 o 
   7  -3   4      299.69      300.64     22.64 o 
   8  -3   4     1013.51     1037.72     66.75 o 
   9  -3   4      868.33      938.19     54.83 o 
 -10  -2   4       38.74      -16.05     36.81 o 
  -9  -2   4     1011.47      912.23     84.48 o 
  -8  -2   4       31.56       39.99     27.84 o 
  -7  -2   4       75.06       58.75     19.23 o 
  -6  -2   4     3268.54     3162.47     83.82 o 
  -5  -2   4     6321.98     6026.31    107.81 o 
  -4  -2   4    11326.52    11165.96    172.05 o 
  -3  -2   4       14.68       39.80      9.98 o 
  -2  -2   4    23755.09    24049.36    232.74 o 
  -1  -2   4    13935.33    14731.11    130.26 o 
   0  -2   4    19116.05    20403.20    212.84 o 
   1  -2   4    18826.33    20921.39    200.39 o 
   2  -2   4     2758.96     2552.95     43.31 o 
   3  -2   4    52928.50    52238.51    499.55 o 
   4  -2   4    13698.63    13748.82    141.85 o 
   5  -2   4     1683.50     1631.69     43.40 o 
   6  -2   4     3487.99     3446.37     74.55 o 
   7  -2   4     4422.61     4512.84    105.20 o 
   8  -2   4     3926.85     3888.66    124.01 o 
   9  -2   4      774.70      721.78     43.76 o 
 -10  -1   4      455.13      367.16     65.23 o 
  -9  -1   4      356.01      305.90     49.10 o 
  -8  -1   4     1402.58     1288.51     85.73 o 
  -7  -1   4    10178.45     9847.07    265.12 o 
  -6  -1   4      725.01      734.57     34.90 o 
  -5  -1   4     2305.88     2288.54     72.82 o 
  -4  -1   4    35404.45    35166.54    577.26 o 
  -3  -1   4    30661.48    31047.13    319.97 o 
  -2  -1   4    30924.45    31378.79    218.44 o 
  -1  -1   4      553.23      723.81     17.06 o 
   0  -1   4    15919.89    16832.03    128.68 o 
   1  -1   4    72801.30    76584.41    543.63 o 
   2  -1   4    37781.30    38548.95    206.52 o 
   3  -1   4      465.12      511.68     19.06 o 
   4  -1   4      522.58      503.56     20.62 o 
   5  -1   4    29918.48    28770.78    276.35 o 
   6  -1   4     4361.35     4235.47     72.84 o 
   7  -1   4     2615.23     2593.99     63.41 o 
   8  -1   4     1109.89     1138.44     48.42 o 
   9  -1   4      435.57      421.44     35.72 o 
  10  -1   4     1215.85     1192.76     71.00 o 
 -10   0   4      976.48     1028.70    118.87 o 
  -9   0   4     2377.74     2305.62    115.22 o 
  -8   0   4     1242.38     1236.43     73.93 o 
  -7   0   4       67.80       72.74     16.89 o 
  -6   0   4     3413.25     3210.34     94.23 o 
  -5   0   4    39088.30    37522.79    376.21 o 
  -4   0   4      516.29      515.27     30.25 o 
  -3   0   4     8820.60     9437.80    162.54 o 
  -2   0   4    17400.33    17951.59    173.71 o 
  -1   0   4    30979.15    32958.92    335.97 o 
   0   0   4     8860.97     9266.42     81.10 o 
   1   0   4     2726.50     3002.55     35.45 o 
   2   0   4     4494.66     4744.72     47.72 o 
   3   0   4    12378.92    12365.10     96.51 o 
   4   0   4    10097.13    10286.54    137.24 o 
   5   0   4      224.68      282.71     16.72 o 
   6   0   4       15.71       21.16     13.09 o 
   7   0   4     1635.88     1641.81     57.11 o 
   8   0   4        8.97        5.83     13.02 o 
   9   0   4       30.74       24.71     13.50 o 
  10   0   4      141.41      116.82     24.00 o 
 -10   1   4      358.87      388.14     76.56 o 
  -9   1   4      211.03      125.92     33.37 o 
  -8   1   4      381.62      313.65     36.22 o 
  -7   1   4     1692.35     1559.22     67.32 o 
  -6   1   4      724.49      687.89     43.59 o 
  -5   1   4      462.70      408.75     25.31 o 
  -4   1   4      348.64      340.41     23.05 o 
  -3   1   4     7095.29     7088.48     93.76 o 
  -2   1   4       70.76      115.19     10.15 o 
  -1   1   4      382.93      472.71     18.08 o 
   0   1   4      605.59      693.50     18.62 o 
   1   1   4     2009.74     2082.96     31.36 o 
   2   1   4       41.00       73.83      5.21 o 
   3   1   4      372.81      350.24     15.62 o 
   4   1   4      143.84      145.25      9.72 o 
   5   1   4      167.59      207.84     13.84 o 
   6   1   4     3415.60     3506.85     94.17 o 
   7   1   4      302.15      298.97     21.53 o 
   8   1   4      113.45       82.63     14.96 o 
   9   1   4      572.69      589.73     44.03 o 
  10   1   4      735.29      764.38     55.95 o 
  -9   2   4       44.17      125.57     30.49 o 
  -8   2   4        5.85        0.18     16.98 o 
  -7   2   4       41.04       32.24     10.87 o 
  -6   2   4      763.14      714.05     43.89 o 
  -5   2   4      670.62      590.13     33.03 o 
  -4   2   4     4947.50     4671.87     94.74 o 
  -3   2   4        4.84       29.57      8.28 o 
  -2   2   4     1383.83     1451.04     38.59 o 
  -1   2   4    23922.43    24949.88    305.52 o 
   0   2   4     9935.89    10266.31     88.00 o 
   1   2   4     2637.25     2737.99     35.87 o 
   2   2   4     3995.94     4303.19     50.82 o 
   3   2   4    18013.50    18077.58    145.32 o 
   4   2   4    22578.97    22935.70    192.63 o 
   5   2   4     4797.37     4460.12     73.57 o 
   6   2   4      186.93      177.57     14.60 o 
   7   2   4     1918.54     1865.74     56.85 o 
   8   2   4     7407.62     7382.31    153.76 o 
   9   2   4     1015.99     1018.01     55.12 o 
  10   2   4      306.59      320.27     42.17 o 
  -9   3   4      241.70      320.00     44.49 o 
  -8   3   4      678.37      657.76     50.32 o 
  -7   3   4     3080.62     2922.39     95.46 o 
  -6   3   4     5737.04     5339.00    128.15 o 
  -5   3   4     1350.10     1332.93     54.43 o 
  -4   3   4     3464.44     3179.83     77.00 o 
  -3   3   4    16659.95    17055.07    250.88 o 
  -2   3   4    73384.65    75989.66    862.01 o 
  -1   3   4     9553.90    10091.73    124.93 o 
   0   3   4      183.53      224.72     12.31 o 
   1   3   4    42299.32    43909.75    247.55 o 
   2   3   4    54322.18    55397.41    334.16 o 
   3   3   4    25870.79    26536.38    214.29 o 
   4   3   4      603.42      579.78     24.77 o 
   5   3   4     5755.28     5572.19     74.60 o 
   6   3   4    17639.08    17325.16    217.39 o 
   7   3   4     6619.62     6644.20    133.27 o 
   8   3   4        2.81       29.55     12.96 o 
   9   3   4      710.91      727.99     50.59 o 
  10   3   4     2970.14     3463.91    135.17 o 
  -9   4   4     2527.95     2511.70    110.18 o 
  -8   4   4     1082.56     1111.57     71.26 o 
  -7   4   4     1278.87     1306.10     65.64 o 
  -6   4   4     3198.14     2960.79     97.62 o 
  -5   4   4     8114.95     7563.48    136.07 o 
  -4   4   4    22424.60    21098.17    237.23 o 
  -3   4   4     8113.85     8498.98    135.48 o 
  -2   4   4     3379.16     3845.12     82.45 o 
  -1   4   4    41564.30    42511.80    656.99 o 
   0   4   4    38428.88    37593.50    453.54 o 
   1   4   4     7691.18     7650.61     86.28 o 
   2   4   4     1999.24     2143.96     41.70 o 
   3   4   4    27609.54    28093.86    242.03 o 
   4   4   4     9586.43     9836.53     98.63 o 
   5   4   4    10714.73    10377.58    184.41 o 
   6   4   4      484.81      489.60     37.48 o 
   7   4   4      516.72      483.39     39.71 o 
   8   4   4     2983.70     2992.04    110.46 o 
   9   4   4      185.30      154.63     24.72 o 
  10   4   4      227.75      242.57     34.44 o 
  -9   5   4       67.43       45.35     15.82 o 
  -8   5   4      218.48      211.69     27.56 o 
  -7   5   4     2351.70     2241.78     91.98 o 
  -6   5   4     3248.21     3134.44    107.95 o 
  -5   5   4     2359.63     2387.84     84.59 o 
  -4   5   4     2187.68     2226.49     86.59 o 
  -3   5   4     1800.40     1761.63     51.25 o 
  -2   5   4    17096.29    17403.09    229.50 o 
  -1   5   4      133.36      139.79     12.95 o 
   0   5   4     2334.20     2485.49     62.47 o 
   1   5   4    14193.52    15024.88    147.82 o 
   2   5   4      833.08      844.68     27.49 o 
   3   5   4      426.58      372.68     15.98 o 
   4   5   4       70.18      116.47      8.54 o 
   5   5   4      221.77      237.28     19.45 o 
   6   5   4        0.14       11.67     11.75 o 
   7   5   4      110.11       92.18     18.85 o 
   8   5   4      766.21      801.67     51.18 o 
   9   5   4      653.96      617.34     56.04 o 
  10   5   4      106.13       90.50     22.74 o 
  -8   6   4        4.30        2.22     13.60 o 
  -7   6   4      216.56      187.49     23.54 o 
  -6   6   4      224.89      191.92     27.54 o 
  -5   6   4      459.73      513.77     42.59 o 
  -4   6   4        4.37       -1.85     14.69 o 
  -3   6   4      292.17      275.16     21.43 o 
  -2   6   4      173.97      201.48     19.34 o 
  -1   6   4      384.25      342.96     20.42 o 
   0   6   4      280.64      263.35     20.24 o 
   1   6   4    11099.31    11386.71    137.19 o 
   2   6   4     2740.07     2821.25     63.54 o 
   3   6   4      258.75      244.42     15.46 o 
   4   6   4     7589.42     7151.52     91.31 o 
   5   6   4     2350.01     2322.03     66.02 o 
   6   6   4     2223.19     2241.13     81.75 o 
   7   6   4      637.70      604.52     43.39 o 
   8   6   4     2086.62     2213.52     85.81 o 
   9   6   4     1510.15     1544.62     88.69 o 
  10   6   4      442.27      542.45     52.74 o 
  -8   7   4       22.31        3.26     17.14 o 
  -7   7   4       56.19       19.22     14.18 o 
  -6   7   4     3645.30     3680.50    125.62 o 
  -5   7   4      236.29      233.18     26.79 o 
  -4   7   4     2251.31     2299.10     99.90 o 
  -3   7   4     7834.53     8075.15    137.05 o 
  -2   7   4     7591.10     7630.07    149.17 o 
  -1   7   4    14316.70    13492.10    161.40 o 
   0   7   4      811.03      762.64     33.89 o 
   1   7   4     8124.41     7980.56    114.65 o 
   2   7   4    20883.29    20169.20    166.98 o 
   3   7   4    21759.15    21116.31    212.46 o 
   4   7   4      432.31      421.86     26.27 o 
   5   7   4      238.40      255.70     21.73 o 
   6   7   4    12911.78    12865.12    288.24 o 
   7   7   4     5050.09     5143.28    129.96 o 
   8   7   4     2092.90     2176.34     93.06 o 
   9   7   4      292.20      343.63     48.59 o 
  -7   8   4     1472.34     1527.79     76.16 o 
  -6   8   4      214.22      177.20     27.36 o 
  -5   8   4     2946.08     2967.79    108.67 o 
  -4   8   4    10877.62    11058.99    353.80 o 
  -3   8   4     6892.97     6836.25    131.43 o 
  -2   8   4     2740.88     2818.98     77.82 o 
  -1   8   4     8596.15     8267.45    119.36 o 
   0   8   4    14202.03    13722.78    164.02 o 
   1   8   4    34179.14    32301.69    278.58 o 
   2   8   4     2371.02     2373.03     43.77 o 
   3   8   4      777.72      775.53     31.72 o 
   4   8   4    17803.87    17391.53    235.65 o 
   5   8   4     6150.54     6177.87    117.83 o 
   6   8   4     2068.24     2180.35     82.41 o 
   7   8   4        5.01       15.01     14.76 o 
   8   8   4     1770.51     1996.96     89.95 o 
   9   8   4     1624.29     1815.29     87.52 o 
  -7   9   4      337.04      290.87     35.94 o 
  -6   9   4     2773.27     2924.60    116.77 o 
  -5   9   4     2700.69     2889.55    108.10 o 
  -4   9   4      868.83      912.42     60.23 o 
  -3   9   4     1790.52     1782.02     74.85 o 
  -2   9   4     8453.69     8447.82    144.60 o 
  -1   9   4     6552.67     6322.57    118.29 o 
   0   9   4     1372.84     1253.23     41.64 o 
   1   9   4     1869.68     1783.52     61.31 o 
   2   9   4     2587.68     2482.35     70.59 o 
   3   9   4     6444.84     6359.51     91.13 o 
   4   9   4      415.64      389.86     26.07 o 
   5   9   4        3.35       15.11     10.60 o 
   6   9   4     1032.01     1093.16     58.30 o 
   7   9   4      292.56      331.81     36.51 o 
   8   9   4      273.73      348.78     43.82 o 
   9   9   4      206.20      232.05     31.53 o 
  -6  10   4       31.72       21.54     15.23 o 
  -5  10   4      111.80       84.19     20.60 o 
  -4  10   4      812.95      812.49     57.02 o 
  -3  10   4      248.06      257.35     35.97 o 
  -2  10   4      352.78      373.67     35.99 o 
  -1  10   4       26.96       17.86     16.16 o 
   0  10   4       25.49       19.13     14.55 o 
   1  10   4      869.86      892.11     43.54 o 
   2  10   4      442.81      446.39     32.57 o 
   3  10   4      213.56      204.51     18.48 o 
   4  10   4      418.49      408.23     30.08 o 
   5  10   4      320.80      359.11     28.44 o 
   6  10   4      932.87      956.44     54.92 o 
   7  10   4       44.26       58.03     16.32 o 
   8  10   4       83.33       82.81     19.22 o 
  -5  11   4      281.95      331.88     38.59 o 
  -4  11   4      143.34      157.94     27.76 o 
  -3  11   4      364.91      322.54     34.21 o 
  -2  11   4      507.97      514.26     39.38 o 
  -1  11   4     1709.44     1620.32     73.35 o 
   0  11   4     1533.06     1400.82     59.91 o 
   1  11   4       35.46       33.17     13.35 o 
   2  11   4    11035.87    10450.22    195.13 o 
   3  11   4     2308.29     2278.90     61.21 o 
   4  11   4     3911.66     3895.26    105.29 o 
   5  11   4        0.99       11.94     14.81 o 
   6  11   4     1297.59     1394.32     72.73 o 
   7  11   4     3749.46     4189.32    130.44 o 
   8  11   4     1273.28     1380.42     75.84 o 
  -5  12   4      603.40      583.32     52.52 o 
  -4  12   4      936.19      948.79     59.31 o 
  -3  12   4     5408.53     5497.00    159.41 o 
  -2  12   4      583.68      533.56     43.97 o 
  -1  12   4        3.20       24.38     16.05 o 
   0  12   4     3959.55     3748.32    110.66 o 
   1  12   4     8794.09     8361.18    163.46 o 
   2  12   4     4899.37     4525.11    123.02 o 
   3  12   4      419.32      394.86     34.44 o 
   4  12   4     4054.09     4078.80    112.23 o 
   5  12   4     3339.80     3522.86    105.10 o 
   6  12   4     4548.93     4886.08    138.90 o 
   7  12   4       24.07       14.60     16.46 o 
  -3  13   4      285.90      296.40     52.96 o 
  -2  13   4      688.88      699.65     49.24 o 
  -1  13   4     6075.36     5938.49    145.80 o 
   0  13   4     1717.65     1735.68     75.75 o 
   1  13   4      398.71      377.55     38.07 o 
   2  13   4     3298.44     3174.69     97.45 o 
   3  13   4     3125.13     3062.78    107.13 o 
   4  13   4     2803.50     2837.69     95.00 o 
   5  13   4       83.22       73.42     37.79 o 
   6  13   4      251.16      279.94     39.76 o 
  -2  14   4      456.37      473.08     45.57 o 
  -1  14   4       26.46       17.16     17.90 o 
   0  14   4       22.07       24.48     12.09 o 
   1  14   4     1110.78     1068.46     68.02 o 
   2  14   4       57.93       48.86     15.69 o 
   3  14   4      111.65      154.08     22.89 o 
   4  14   4      496.31      519.96     43.97 o 
   5  14   4       36.24      -15.57     23.86 o 
   1  15   4       63.56        1.01     16.71 o 
   2  15   4       51.40       59.35     15.73 o 
   3  15   4      463.08      465.02     50.41 o 
  -2 -14   5     1168.69     1276.15     67.66 o 
  -1 -14   5     1299.38     1486.21     79.18 o 
  -5 -13   5       53.58        7.48     27.31 o 
  -4 -13   5      259.18      248.64     33.70 o 
  -3 -13   5      656.39      698.03     48.51 o 
  -2 -13   5        6.76        2.37     14.91 o 
  -1 -13   5      289.98      271.10     27.63 o 
   0 -13   5      235.83      256.46     29.09 o 
   1 -13   5       23.64        5.95     15.07 o 
   2 -13   5       44.57       66.85     15.82 o 
  -6 -12   5       48.35       36.33     24.71 o 
  -5 -12   5       28.40        6.90     22.72 o 
  -4 -12   5      426.73      411.04     45.92 o 
  -3 -12   5        4.35       10.53     11.13 o 
  -2 -12   5        3.63        5.15     10.10 o 
  -1 -12   5     1671.49     1633.98     66.31 o 
   0 -12   5      540.14      585.84     43.12 o 
   1 -12   5      209.54      216.69     26.39 o 
   2 -12   5       86.65       44.25     16.63 o 
   3 -12   5     1006.79     1100.38     65.80 o 
  -7 -11   5      632.45      624.80     73.30 o 
  -6 -11   5     1144.68     1228.21    119.21 o 
  -5 -11   5      233.17      241.97     26.98 o 
  -4 -11   5     1073.31     1070.32     53.56 o 
  -3 -11   5     2111.45     2112.18     74.83 o 
  -2 -11   5     7041.54     7019.74    126.55 o 
  -1 -11   5      329.39      359.37     28.57 o 
   0 -11   5       26.05       44.94     15.48 o 
   1 -11   5     5897.45     5956.44    141.72 o 
   2 -11   5     1896.54     1949.89     80.09 o 
   3 -11   5     1755.13     1853.25     85.19 o 
   4 -11   5      143.35      159.81     24.22 o 
   5 -11   5      896.76      984.29     73.98 o 
  -8 -10   5      508.01      668.32     77.52 o 
  -7 -10   5     1188.53     1180.87     99.01 o 
  -6 -10   5     2157.03     2252.83    101.41 o 
  -5 -10   5     1958.88     1912.12     80.24 o 
  -4 -10   5     7719.16     7763.53    168.02 o 
  -3 -10   5     1783.00     1794.78     67.72 o 
  -2 -10   5      871.41      869.17     42.91 o 
  -1 -10   5     6082.73     5987.18    116.03 o 
   0 -10   5     9903.05     9549.90    160.54 o 
   1 -10   5      737.43      891.44     53.65 o 
   2 -10   5      362.20      323.86     32.60 o 
   3 -10   5     4587.40     4494.19    131.80 o 
   4 -10   5     1389.68     1427.90     74.13 o 
   5 -10   5     1878.83     1924.78     87.76 o 
  -8  -9   5      116.79      148.19     30.41 o 
  -7  -9   5     3917.23     4288.51    147.53 o 
  -6  -9   5     1389.07     1446.97     77.20 o 
  -5  -9   5     1375.85     1373.92     57.63 o 
  -4  -9   5     1250.58     1176.22     54.85 o 
  -3  -9   5     1056.83     1034.65     48.58 o 
  -2  -9   5     6860.13     6532.07    163.26 o 
  -1  -9   5      348.93      369.00     28.34 o 
   0  -9   5       53.35       53.58     11.65 o 
   1  -9   5     1397.65     1353.75     58.28 o 
   2  -9   5      963.59      899.02     53.78 o 
   3  -9   5      480.15      490.23     43.78 o 
   4  -9   5       80.29      134.38     24.15 o 
   5  -9   5      145.98      166.61     24.07 o 
   6  -9   5       11.95       30.43     13.74 o 
  -9  -8   5      485.29      543.75     56.24 o 
  -8  -8   5      236.49      223.60     34.57 o 
  -7  -8   5       64.97      111.22     22.06 o 
  -6  -8   5      302.63      354.79     36.46 o 
  -5  -8   5       10.87       98.80     15.95 o 
  -4  -8   5      278.65      315.13     23.22 o 
  -3  -8   5      163.70      164.53     14.76 o 
  -2  -8   5      388.65      416.07     25.28 o 
  -1  -8   5      311.04      298.55     17.05 o 
   0  -8   5        3.58       11.18     14.02 o 
   1  -8   5     1961.63     1916.67     68.68 o 
   2  -8   5        4.72       10.01     11.69 o 
   3  -8   5      556.36      466.31     40.89 o 
   4  -8   5     1480.02     1404.92     71.04 o 
   5  -8   5       48.37       26.41     22.02 o 
   6  -8   5      440.74      483.96     41.48 o 
   7  -8   5      100.65      102.97     19.13 o 
  -9  -7   5      102.09      138.69     28.32 o 
  -8  -7   5      177.68      164.18     29.57 o 
  -7  -7   5        6.78        7.90     14.14 o 
  -6  -7   5     1442.88     1505.71     75.95 o 
  -5  -7   5      298.88      310.11     27.14 o 
  -4  -7   5      162.30      150.15     17.73 o 
  -3  -7   5     5182.35     4942.32     89.44 o 
  -2  -7   5     9304.58     9327.66    111.76 o 
  -1  -7   5     8335.11     7703.89    107.79 o 
   0  -7   5      127.50      193.06     21.80 o 
   1  -7   5     4430.84     4178.80     90.32 o 
   2  -7   5     6978.78     6704.52    106.91 o 
   3  -7   5     9683.47     9541.27    241.58 o 
   4  -7   5      505.92      531.99     42.05 o 
   5  -7   5     1376.61     1426.01     63.86 o 
   6  -7   5     3995.57     4155.73    113.71 o 
   7  -7   5     1163.56     1181.18     59.43 o 
  -9  -6   5      716.01      773.86     68.81 o 
  -8  -6   5     2501.48     2595.86    123.03 o 
  -7  -6   5     2440.85     2479.11    112.63 o 
  -6  -6   5       67.86       59.09     16.43 o 
  -5  -6   5     4931.07     4864.59    122.20 o 
  -4  -6   5    17669.73    17208.16    233.57 o 
  -3  -6   5     6326.31     6139.87    103.69 o 
  -2  -6   5     3287.55     3237.23     68.79 o 
  -1  -6   5    11983.15    11633.63    130.14 o 
   0  -6   5    18265.01    17468.87    212.15 o 
   1  -6   5    24704.69    24067.54    333.33 o 
   2  -6   5      581.65      633.43     28.11 o 
   3  -6   5     2561.16     2511.61     60.05 o 
   4  -6   5     8728.51     8329.63    132.60 o 
   5  -6   5     3809.56     3935.73     89.89 o 
   6  -6   5      996.69     1024.06     54.46 o 
   7  -6   5      194.71      232.74     26.97 o 
   8  -6   5     1629.44     1756.10     93.95 o 
  -9  -5   5     1249.19     1308.81     89.58 o 
  -8  -5   5      122.84       87.38     31.03 o 
  -7  -5   5     1414.08     1486.75     78.37 o 
  -6  -5   5     7357.52     7221.79    203.01 o 
  -5  -5   5     5543.30     5841.60    136.57 o 
  -4  -5   5      921.00      981.39     38.70 o 
  -3  -5   5     5986.99     6032.18     99.93 o 
  -2  -5   5    16767.68    16450.99    151.58 o 
  -1  -5   5    19953.60    20069.21    225.42 o 
   0  -5   5     2425.46     2241.20     67.63 o 
   1  -5   5     3422.34     3336.71     89.02 o 
   2  -5   5     4081.94     3955.55     66.25 o 
   3  -5   5    11324.49    11279.03    165.61 o 
   4  -5   5      538.62      574.20     29.94 o 
   5  -5   5      178.64      224.46     20.26 o 
   6  -5   5     3479.63     3477.38     78.28 o 
   7  -5   5       58.44       33.06      9.79 o 
   8  -5   5      507.43      494.88     38.06 o 
 -10  -4   5       26.86      -32.05     51.24 o 
  -9  -4   5      625.32      551.44     59.52 o 
  -8  -4   5     1708.04     1548.35     96.69 o 
  -7  -4   5     2486.19     2529.02    106.37 o 
  -6  -4   5      202.65      202.93     25.19 o 
  -5  -4   5      536.77      577.50     27.98 o 
  -4  -4   5     8753.23     8837.65    130.71 o 
  -3  -4   5      409.96      538.71     27.35 o 
  -2  -4   5     5891.45     6080.10     76.89 o 
  -1  -4   5     3530.52     3488.35     54.61 o 
   0  -4   5      371.64      397.74     26.62 o 
   1  -4   5      403.08      412.48     26.99 o 
   2  -4   5      635.97      710.48     22.91 o 
   3  -4   5        1.72        5.55      6.80 o 
   4  -4   5      395.76      406.44     21.92 o 
   5  -4   5       25.63       32.38      9.12 o 
   6  -4   5     1506.17     1482.47     52.48 o 
   7  -4   5      271.90      287.19     26.16 o 
   8  -4   5      116.44      102.85     17.84 o 
   9  -4   5      495.07      528.80     46.47 o 
 -10  -3   5       13.40      -36.62     36.62 o 
  -9  -3   5      261.32      206.04     33.99 o 
  -8  -3   5      398.23      328.23     43.81 o 
  -7  -3   5      349.21      344.64     31.30 o 
  -6  -3   5       10.47        0.48     12.01 o 
  -5  -3   5      757.27      676.57     27.82 o 
  -4  -3   5     1173.04     1246.99     47.15 o 
  -3  -3   5     2034.58     2078.87     45.35 o 
  -2  -3   5     2102.28     2224.64     45.34 o 
  -1  -3   5    12782.95    12986.14    111.63 o 
   0  -3   5      585.98      588.28     30.13 o 
   1  -3   5     8818.98     9533.17    109.76 o 
   2  -3   5    34095.96    34581.54    222.97 o 
   3  -3   5    12766.43    13001.06    136.43 o 
   4  -3   5     9157.76     9003.73    105.07 o 
   5  -3   5      360.18      362.10     23.26 o 
   6  -3   5     1497.95     1449.99     47.40 o 
   7  -3   5     2792.20     2780.82    110.80 o 
   8  -3   5     2885.24     2958.57    153.36 o 
   9  -3   5        4.99        1.84     16.90 o 
 -10  -2   5       18.26       -4.86     43.42 o 
  -9  -2   5       22.75      -11.51     22.73 o 
  -8  -2   5     3693.24     3470.07    165.51 o 
  -7  -2   5       79.90      106.65     24.73 o 
  -6  -2   5     3321.06     3204.19    100.93 o 
  -5  -2   5     3925.91     3769.16    114.88 o 
  -4  -2   5    11257.39    11328.92    214.13 o 
  -3  -2   5    33774.88    34257.70    591.13 o 
  -2  -2   5     6096.45     6116.15     74.39 o 
  -1  -2   5      613.20      698.18     22.65 o 
   0  -2   5    33337.71    34406.05    342.24 o 
   1  -2   5    33856.05    33994.46    352.47 o 
   2  -2   5    10596.07    10457.69    103.60 o 
   3  -2   5       66.73      156.98     26.44 o 
   4  -2   5    19757.61    19198.24    160.78 o 
   5  -2   5    11213.03    11151.61    149.08 o 
   6  -2   5    10943.71    10709.27    138.10 o 
   7  -2   5       10.17       14.36     10.07 o 
   8  -2   5      743.14      724.52     39.38 o 
   9  -2   5     2368.68     2339.13     82.11 o 
 -10  -1   5     1027.80     1174.63    100.51 o 
  -9  -1   5     1195.46     1182.70     84.02 o 
  -8  -1   5      979.08      958.16     71.49 o 
  -7  -1   5      878.90      812.33     56.41 o 
  -6  -1   5    12655.09    12123.91    346.53 o 
  -5  -1   5     8666.30     8272.38    202.08 o 
  -4  -1   5    12684.62    12949.76    193.64 o 
  -3  -1   5     5622.50     5856.62     84.15 o 
  -2  -1   5    13726.38    13890.86    149.28 o 
  -1  -1   5    58263.93    59080.00    516.85 o 
   0  -1   5    24038.44    25881.87    268.12 o 
   1  -1   5     7056.09     7937.42     82.97 o 
   2  -1   5    39540.61    40832.86    252.44 o 
   3  -1   5    31562.78    31075.67    201.19 o 
   4  -1   5    13022.38    12358.30    112.16 o 
   5  -1   5     1045.62     1059.44     32.10 o 
   6  -1   5     2421.94     2396.66     54.75 o 
   7  -1   5     2781.43     2767.86     78.27 o 
   8  -1   5     1955.21     1942.83     82.87 o 
   9  -1   5      252.89      289.11     30.10 o 
 -10   0   5       90.19      119.27     33.28 o 
  -9   0   5      103.43       92.87     33.95 o 
  -8   0   5     5070.86     4772.28    194.14 o 
  -7   0   5     1706.96     1708.49     73.91 o 
  -6   0   5     1964.11     1969.60     71.40 o 
  -5   0   5       45.82       75.00     16.72 o 
  -4   0   5    15952.53    16267.77    184.87 o 
  -3   0   5    27961.59    28030.21    273.99 o 
  -2   0   5     8658.75     8857.09    110.08 o 
  -1   0   5      403.57      558.69     28.06 o 
   0   0   5     3615.56     3919.85     53.33 o 
   1   0   5    14460.58    14839.25    107.03 o 
   2   0   5     1978.06     2145.48     38.41 o 
   3   0   5     5886.61     6140.36     67.60 o 
   4   0   5     3360.10     3279.06     52.96 o 
   5   0   5       58.50       87.29      9.60 o 
   6   0   5     1376.25     1353.50     40.09 o 
   7   0   5       10.39       11.31      8.23 o 
   8   0   5       45.41       24.39     13.92 o 
   9   0   5       91.04       75.00     17.08 o 
  10   0   5      162.78      144.29     24.56 o 
  -9   1   5      281.45      287.95     50.85 o 
  -8   1   5        3.69      -17.66     17.66 o 
  -7   1   5      191.99      133.87     23.28 o 
  -6   1   5     1912.84     1795.97     68.91 o 
  -5   1   5       42.48       40.40     14.21 o 
  -4   1   5      182.42      176.63     20.71 o 
  -3   1   5     2260.44     2244.99     49.94 o 
  -2   1   5       70.98       79.45     11.55 o 
  -1   1   5      149.58      175.54     12.52 o 
   0   1   5     1192.64     1297.12     32.61 o 
   1   1   5       19.44      101.81     16.89 o 
   2   1   5      141.43      170.63     10.09 o 
   3   1   5     6146.59     6225.11     65.27 o 
   4   1   5     7743.01     7695.22     82.75 o 
   5   1   5      995.73     1047.67     29.75 o 
   6   1   5       24.18       20.68      7.85 o 
   7   1   5     3880.58     3831.04     83.84 o 
   8   1   5      392.65      417.32     31.54 o 
   9   1   5      663.54      665.83     47.73 o 
  10   1   5      172.79      185.11     29.13 o 
  -9   2   5       65.69        2.55     22.03 o 
  -8   2   5        9.97      -22.70     22.70 o 
  -7   2   5      944.46      906.18     60.72 o 
  -6   2   5      830.56      772.31     46.68 o 
  -5   2   5        1.98        5.85     11.74 o 
  -4   2   5     2146.80     2108.24     74.05 o 
  -3   2   5    11363.49    10291.34    128.99 o 
  -2   2   5    10773.15    11151.13    149.68 o 
  -1   2   5     3735.83     3782.80     55.32 o 
   0   2   5     8835.87     9280.54     97.06 o 
   1   2   5    16454.87    17056.29    122.15 o 
   2   2   5    48240.09    48325.05    460.28 o 
   3   2   5     1449.50     1541.62     33.09 o 
   4   2   5     2016.60     2057.56     42.74 o 
   5   2   5    15849.09    15565.68    198.78 o 
   6   2   5    11055.34    10900.72    149.19 o 
   7   2   5     2828.58     2904.50     99.85 o 
   8   2   5        2.77        5.15     15.38 o 
   9   2   5     2304.98     2389.77     90.06 o 
  10   2   5     1325.80     1436.90     74.20 o 
  -9   3   5      617.29      680.74     67.38 o 
  -8   3   5     3004.02     3084.27    147.05 o 
  -7   3   5        7.96        8.08     12.24 o 
  -6   3   5     1349.52     1263.23     60.67 o 
  -5   3   5    16693.85    15986.62    237.02 o 
  -4   3   5     7646.20     7044.85    131.25 o 
  -3   3   5     4716.51     4566.23     73.87 o 
  -2   3   5    10130.62    10388.31    161.71 o 
  -1   3   5    43608.77    44547.23    722.57 o 
   0   3   5    30796.38    31050.61    281.97 o 
   1   3   5    17595.76    18084.40    133.91 o 
   2   3   5     6133.13     6282.45     71.53 o 
   3   3   5    27069.85    26971.79    173.63 o 
   4   3   5    43255.30    42668.54    446.25 o 
   5   3   5     4696.12     4845.60     69.83 o 
   6   3   5        7.51       29.78     15.50 o 
   7   3   5     7542.35     7334.08    137.34 o 
   8   3   5     2063.12     2014.64     75.12 o 
   9   3   5     1528.42     1660.46     82.09 o 
  10   3   5        4.44       28.96     18.34 o 
  -9   4   5        7.47       64.69     27.28 o 
  -8   4   5      949.90      989.51     74.68 o 
  -7   4   5     3719.97     3528.24    106.96 o 
  -6   4   5     7228.56     7047.24    151.54 o 
  -5   4   5      482.12      473.30     35.23 o 
  -4   4   5      934.24     1115.07     54.35 o 
  -3   4   5    25450.08    25159.10    237.72 o 
  -2   4   5    11933.71    12348.29    207.82 o 
  -1   4   5    17617.79    18449.94    333.11 o 
   0   4   5    14187.64    14929.03    153.01 o 
   1   4   5     5929.01     6027.55     80.38 o 
   2   4   5    30619.63    30196.75    189.93 o 
   3   4   5     6734.35     6813.26     69.13 o 
   4   4   5       40.80       51.93      7.26 o 
   5   4   5     4872.21     4865.05     86.48 o 
   6   4   5     3230.14     3121.92     91.78 o 
   7   4   5      710.01      676.66     44.51 o 
   8   4   5      473.19      520.10     43.43 o 
   9   4   5     1117.42     1216.34     73.68 o 
  10   4   5      132.50      115.43     24.06 o 
  -9   5   5      515.34      562.63     66.18 o 
  -8   5   5     1430.91     1430.84     97.22 o 
  -7   5   5      119.42      117.97     21.30 o 
  -6   5   5       72.24       40.47     17.88 o 
  -5   5   5     4419.87     4298.02    115.01 o 
  -4   5   5     1321.71     1307.96     46.10 o 
  -3   5   5      426.40      414.68     24.08 o 
  -2   5   5       32.14       21.25      8.79 o 
  -1   5   5     6940.80     7271.42    108.43 o 
   0   5   5       49.31      198.86     16.11 o 
   1   5   5    10019.93    10903.34    140.65 o 
   2   5   5      160.95      186.44     13.33 o 
   3   5   5      788.00      750.07     22.07 o 
   4   5   5      217.25      206.07     13.16 o 
   5   5   5     2098.28     2128.27     55.16 o 
   6   5   5      833.78      834.50     49.74 o 
   7   5   5        4.56       15.58     10.94 o 
   8   5   5      906.08      990.17     62.08 o 
   9   5   5      268.40      295.06     36.15 o 
  10   5   5       11.96        3.32     25.25 o 
  -8   6   5       68.25       31.51     22.05 o 
  -7   6   5        0.69      -14.15     14.15 o 
  -6   6   5      137.06      129.21     21.12 o 
  -5   6   5      799.83      805.68     49.87 o 
  -4   6   5     2499.35     2437.61     86.75 o 
  -3   6   5       34.17       33.45     11.83 o 
  -2   6   5     4870.41     4825.19     93.26 o 
  -1   6   5     3918.40     4074.42     85.45 o 
   0   6   5     1131.16     1252.51     55.98 o 
   1   6   5     6107.01     6143.73     92.04 o 
   2   6   5    12146.20    12074.24    136.23 o 
   3   6   5     3269.22     3164.11     54.38 o 
   4   6   5     1561.47     1510.42     40.31 o 
   5   6   5     5201.95     5085.95    119.93 o 
   6   6   5     4673.19     4640.73    119.05 o 
   7   6   5     7166.07     7144.03    153.87 o 
   8   6   5       64.44       83.08     17.31 o 
   9   6   5      121.81      125.68     39.59 o 
  10   6   5     1564.19     1790.85    150.98 o 
  -8   7   5      421.82      424.78     50.58 o 
  -7   7   5      647.86      588.31     51.30 o 
  -6   7   5       50.36       31.04     19.41 o 
  -5   7   5     2100.51     2012.34     87.68 o 
  -4   7   5     7206.23     7127.05    165.92 o 
  -3   7   5     5926.43     6069.88    125.29 o 
  -2   7   5      783.42      840.69     35.48 o 
  -1   7   5     6992.96     6956.85    110.28 o 
   0   7   5    28802.66    26570.04    364.37 o 
   1   7   5    10654.12    10048.38    136.68 o 
   2   7   5     1857.18     1730.59     46.73 o 
   3   7   5    12530.61    11951.02    143.97 o 
   4   7   5    13746.25    13403.67    151.85 o 
   5   7   5    17575.46    17101.93    213.55 o 
   6   7   5      138.36      116.39     18.64 o 
   7   7   5     1621.68     1544.08     77.74 o 
   8   7   5     4471.85     4815.47    140.75 o 
   9   7   5     2527.89     2861.61    121.39 o 
  -7   8   5     1839.65     1879.09     96.21 o 
  -6   8   5     2071.01     2144.05     91.72 o 
  -5   8   5     4656.46     4571.79    143.21 o 
  -4   8   5     1496.63     1464.49     68.26 o 
  -3   8   5     2577.85     2620.98     83.80 o 
  -2   8   5    17647.22    17356.77    212.46 o 
  -1   8   5     9923.70     9395.83    148.22 o 
   0   8   5      145.04      140.31     14.57 o 
   1   8   5     5138.76     5081.85     95.71 o 
   2   8   5    23427.20    21852.78    194.41 o 
   3   8   5     8968.92     8621.31    102.74 o 
   4   8   5     2214.31     2190.12     59.03 o 
   5   8   5     3741.39     3745.22     86.18 o 
   6   8   5     3477.71     3468.36    103.92 o 
   7   8   5     5804.26     6050.09    157.58 o 
   8   8   5       36.62       15.68     19.78 o 
   9   8   5        6.40        5.07     19.22 o 
  -7   9   5      308.77      360.02     41.48 o 
  -6   9   5      239.03      276.91     32.94 o 
  -5   9   5     2682.40     2629.74    102.75 o 
  -4   9   5     2219.89     2311.82     94.03 o 
  -3   9   5     3591.91     3648.11    111.87 o 
  -2   9   5       17.55       18.95     14.75 o 
  -1   9   5      334.35      351.13     28.66 o 
   0   9   5    10425.94    10259.44    150.37 o 
   1   9   5     1636.65     1662.11     63.10 o 
   2   9   5     1543.91     1532.86     53.47 o 
   3   9   5       58.12       72.17     10.96 o 
   4   9   5      884.59      885.06     38.77 o 
   5   9   5      648.62      722.42     45.74 o 
   6   9   5      292.22      300.11     32.73 o 
   7   9   5      475.89      535.89     46.27 o 
   8   9   5       38.19       52.25     28.03 o 
   9   9   5      110.20      144.08     26.11 o 
  -6  10   5      106.48       83.96     21.20 o 
  -5  10   5        4.68       -4.46     16.78 o 
  -4  10   5      222.72      231.52     39.04 o 
  -3  10   5      574.83      568.48     46.10 o 
  -2  10   5      103.24      115.95     25.08 o 
  -1  10   5      244.62      268.88     24.95 o 
   0  10   5      247.16      225.27     22.69 o 
   1  10   5      497.61      462.39     29.80 o 
   2  10   5       17.43       30.89      9.78 o 
   3  10   5     2121.11     2029.58     56.83 o 
   4  10   5      420.31      392.84     29.41 o 
   5  10   5        2.36       13.38     11.68 o 
   6  10   5      961.41     1115.56     65.35 o 
   7  10   5     1467.19     1609.74     80.20 o 
   8  10   5      846.75     1006.59     65.17 o 
  -5  11   5       18.37       25.38     17.23 o 
  -4  11   5     1333.76     1400.45     82.23 o 
  -3  11   5     1448.50     1489.97     74.86 o 
  -2  11   5      897.48      906.88     58.33 o 
  -1  11   5     1265.10     1262.73     61.33 o 
   0  11   5     1584.15     1422.25     62.19 o 
   1  11   5    10796.14     9956.67    168.41 o 
   2  11   5     2921.08     2849.92     90.93 o 
   3  11   5     1362.87     1308.91     51.07 o 
   4  11   5     2921.12     2871.68     86.08 o 
   5  11   5     6494.35     7006.21    165.70 o 
   6  11   5     1484.04     1569.97     78.29 o 
   7  11   5       68.68       78.01     24.14 o 
   8  11   5     1568.08     1925.96     91.16 o 
  -4  12   5      363.18      425.16     45.79 o 
  -3  12   5      155.46      257.95     36.94 o 
  -2  12   5     6301.86     6307.73    142.17 o 
  -1  12   5     3635.13     3693.45    114.26 o 
   0  12   5     3071.31     2996.59    104.39 o 
   1  12   5      802.25      748.71     48.70 o 
   2  12   5     2654.60     2665.96     89.86 o 
   3  12   5    11669.78    10962.31    239.26 o 
   4  12   5     1642.85     1619.84     77.24 o 
   5  12   5      171.21      215.02     30.42 o 
   6  12   5     2127.81     2408.82     97.85 o 
   7  12   5     3161.48     3667.33    123.21 o 
  -3  13   5     1933.85     2019.38     95.63 o 
  -2  13   5      980.09     1028.43     61.43 o 
  -1  13   5        2.40       23.89     16.21 o 
   0  13   5     2143.75     2064.84     89.37 o 
   1  13   5     3159.62     3077.35    104.63 o 
   2  13   5     3091.91     3058.17    100.66 o 
   3  13   5      241.33      231.23     27.01 o 
   4  13   5       84.23      134.75     30.08 o 
   5  13   5     2732.87     3013.26    128.54 o 
   6  13   5      146.74      195.67     34.59 o 
  -2  14   5      751.22      717.41     55.31 o 
  -1  14   5       19.96       19.89     12.19 o 
   0  14   5      477.79      515.09     45.05 o 
   1  14   5       61.90       63.10     18.26 o 
   2  14   5       58.83       17.43     16.56 o 
   3  14   5       10.91       -2.16     11.80 o 
   4  14   5        0.22       -7.80     14.20 o 
   5  14   5        5.52      -17.30     20.28 o 
   1  15   5     1784.95     1711.26    156.53 o 
   2  15   5      265.80      257.95     36.72 o 
  -4 -13   6      273.80      307.94     39.43 o 
  -3 -13   6       87.48       84.77     18.53 o 
  -2 -13   6        1.23       -2.81     11.20 o 
  -1 -13   6       92.31       75.44     14.64 o 
   0 -13   6        7.41        4.83     10.49 o 
   1 -13   6       18.93       14.74     14.82 o 
  -5 -12   6       39.08       25.40     12.03 o 
  -4 -12   6      103.30       76.24     18.98 o 
  -3 -12   6     1249.70     1265.52     59.18 o 
  -2 -12   6      146.77      150.13     20.55 o 
  -1 -12   6      540.16      600.83     40.67 o 
   0 -12   6     1146.81     1177.66     58.64 o 
   1 -12   6      801.92      850.65     52.69 o 
   2 -12   6     1289.20     1378.37     68.70 o 
   3 -12   6       43.84       73.64     20.30 o 
  -6 -11   6       50.21       62.03     25.56 o 
  -5 -11   6     2818.42     2781.78    100.55 o 
  -4 -11   6     1967.44     2012.02     96.74 o 
  -3 -11   6      165.68      187.34     23.74 o 
  -2 -11   6     2038.72     1992.04     74.52 o 
  -1 -11   6     3542.04     3620.57     91.56 o 
   0 -11   6     4289.53     4240.49    106.51 o 
   1 -11   6     1099.58     1125.25     61.34 o 
   2 -11   6     1285.07     1338.33     67.11 o 
   3 -11   6     1051.98     1117.99     65.88 o 
   4 -11   6     3325.85     3455.98    118.87 o 
  -7 -10   6     1292.75     1380.90    109.30 o 
  -6 -10   6     3216.68     3243.19    173.02 o 
  -5 -10   6        4.06        9.78     12.93 o 
  -4 -10   6      735.24      704.97     49.56 o 
  -3 -10   6     8186.02     7883.78    160.10 o 
  -2 -10   6     2902.06     2792.51     86.37 o 
  -1 -10   6     2110.26     2015.69     67.22 o 
   0 -10   6     2000.11     2001.90     71.99 o 
   1 -10   6     2895.83     2836.59     86.81 o 
   2 -10   6     3871.61     3984.69    115.39 o 
   3 -10   6      263.93      281.04     42.21 o 
   4 -10   6      110.57      126.00     24.83 o 
   5 -10   6      601.13      599.99     47.82 o 
  -8  -9   6     1067.93     1228.71     90.94 o 
  -7  -9   6        1.20       45.92     30.14 o 
  -6  -9   6      212.26      297.26     51.94 o 
  -5  -9   6     2387.84     2387.72    118.40 o 
  -4  -9   6     1559.15     1507.43     62.30 o 
  -3  -9   6      227.63      236.56     23.54 o 
  -2  -9   6       26.45        9.44     12.12 o 
  -1  -9   6     2074.25     2043.87     66.77 o 
   0  -9   6      426.33      428.06     32.95 o 
   1  -9   6      328.28      303.12     28.39 o 
   2  -9   6      237.39      215.83     26.60 o 
   3  -9   6      302.66      362.34     37.36 o 
   4  -9   6      490.88      474.29     40.09 o 
   5  -9   6      261.77      317.33     33.44 o 
   6  -9   6       12.51       11.95     11.86 o 
  -8  -8   6      183.53      157.49     27.07 o 
  -7  -8   6       24.57       67.84     19.04 o 
  -6  -8   6       17.34       15.57     15.11 o 
  -5  -8   6      261.87      279.79     30.97 o 
  -4  -8   6      562.36      569.88     32.69 o 
  -3  -8   6       10.35       24.89     12.09 o 
  -2  -8   6      655.53      595.94     37.74 o 
  -1  -8   6       81.78       74.94     13.88 o 
   0  -8   6        8.83       47.37     12.64 o 
   1  -8   6      446.99      425.86     33.49 o 
   2  -8   6     1567.33     1546.81     69.29 o 
   3  -8   6      896.87      912.04     56.79 o 
   4  -8   6      112.00      103.02     20.80 o 
   5  -8   6     1649.98     1564.45     76.33 o 
   6  -8   6      735.73      772.72     52.38 o 
   7  -8   6      871.09      922.44     68.48 o 
  -9  -7   6      319.00      412.50     43.53 o 
  -8  -7   6      755.86      738.67     57.11 o 
  -7  -7   6      488.62      457.83     43.38 o 
  -6  -7   6        4.66       12.96     23.39 o 
  -5  -7   6     1575.12     1562.60     70.98 o 
  -4  -7   6     3823.71     3848.78     91.67 o 
  -3  -7   6     3537.80     3533.69     80.27 o 
  -2  -7   6      864.01      798.66     33.40 o 
  -1  -7   6     4179.99     4017.56     90.56 o 
   0  -7   6    20724.70    19666.40    279.50 o 
   1  -7   6     4262.80     4163.30    101.70 o 
   2  -7   6      118.82      149.27     23.81 o 
   3  -7   6     3346.69     3051.81    102.14 o 
   4  -7   6     5659.24     5454.48    129.73 o 
   5  -7   6     5221.65     5139.33    126.85 o 
   6  -7   6      428.21      372.20     34.14 o 
   7  -7   6      840.55      922.71     59.25 o 
  -9  -6   6       70.56       37.24     21.94 o 
  -8  -6   6        9.23       19.15     18.06 o 
  -7  -6   6     4708.68     4689.03    144.62 o 
  -6  -6   6     7674.34     7936.05    221.61 o 
  -5  -6   6     4576.67     4821.81    146.78 o 
  -4  -6   6     1845.00     1918.10     61.88 o 
  -3  -6   6     5935.18     5739.88    112.58 o 
  -2  -6   6    22190.29    20919.82    237.80 o 
  -1  -6   6     9346.74     8350.24    178.66 o 
   0  -6   6       11.86       43.25     22.79 o 
   1  -6   6     4283.82     4212.90    100.84 o 
   2  -6   6    21278.85    20212.20    242.20 o 
   3  -6   6     8639.98     8459.03    138.81 o 
   4  -6   6      528.24      628.33     37.64 o 
   5  -6   6     2208.21     2119.77     70.75 o 
   6  -6   6      915.01     1009.13     52.00 o 
   7  -6   6     2909.42     2905.04    118.45 o 
   8  -6   6        3.77       -2.96     17.65 o 
  -9  -5   6     1329.26     1359.15     92.46 o 
  -8  -5   6     3267.46     3328.89    142.52 o 
  -7  -5   6      780.64      756.53     64.45 o 
  -6  -5   6        5.44       10.51     12.53 o 
  -5  -5   6     4759.82     4998.75    119.42 o 
  -4  -5   6     5634.17     5551.43    111.50 o 
  -3  -5   6    17324.76    17328.07    228.41 o 
  -2  -5   6     4362.18     4454.03     72.54 o 
  -1  -5   6     1258.92     1178.00     41.30 o 
   0  -5   6    14147.25    13885.18    169.10 o 
   1  -5   6     4594.03     4697.39     97.38 o 
   2  -5   6       22.40       30.01     12.04 o 
   3  -5   6     1075.22     1101.02     38.70 o 
   4  -5   6     1107.84     1088.10     35.45 o 
   5  -5   6     1146.47     1166.12     45.93 o 
   6  -5   6      596.12      605.40     34.01 o 
   7  -5   6      970.54      973.21     47.63 o 
   8  -5   6       20.23       21.44     15.68 o 
  -9  -4   6        6.58       17.13     15.82 o 
  -8  -4   6      131.34       84.07     22.81 o 
  -7  -4   6     1394.52     1510.05     80.99 o 
  -6  -4   6     1896.93     1971.61     86.91 o 
  -5  -4   6      377.40      470.06     34.14 o 
  -4  -4   6       74.86       66.49     10.80 o 
  -3  -4   6      692.94      961.99     57.70 o 
  -2  -4   6      226.04      253.90     15.58 o 
  -1  -4   6     1062.08     1070.43     29.26 o 
   0  -4   6      689.38      717.86     37.62 o 
   1  -4   6      445.50      425.41     27.77 o 
   2  -4   6     6007.52     6038.52     70.82 o 
   3  -4   6     2677.56     2694.32     85.43 o 
   4  -4   6       70.40       56.97      8.99 o 
   5  -4   6       75.68       68.14     13.24 o 
   6  -4   6     1012.66      993.37     41.63 o 
   7  -4   6      947.17      979.63     48.33 o 
   8  -4   6      370.25      349.58     27.78 o 
  -9  -3   6      140.62      117.04     23.56 o 
  -8  -3   6        8.47        0.11     14.97 o 
  -7  -3   6     1131.33     1131.48     68.37 o 
  -6  -3   6       78.09       45.28     14.36 o 
  -5  -3   6        5.37       -5.07      9.70 o 
  -4  -3   6     7758.69     7719.11    208.55 o 
  -3  -3   6     1183.21     1131.06     30.38 o 
  -2  -3   6     2545.79     2486.46     47.88 o 
  -1  -3   6     2861.64     2857.28     48.06 o 
   0  -3   6    12431.94    12394.26    131.07 o 
   1  -3   6    14409.04    14373.93    133.43 o 
   2  -3   6     9089.17     9104.72     89.82 o 
   3  -3   6     1162.87     1141.04     38.05 o 
   4  -3   6     6805.11     6516.52    104.87 o 
   5  -3   6     9096.16     9235.56    194.91 o 
   6  -3   6     1124.12     1093.09     40.82 o 
   7  -3   6       58.61       78.69     15.06 o 
   8  -3   6     2476.83     2525.95     88.08 o 
   9  -3   6      947.69      933.04     52.63 o 
  -9  -2   6     1176.17     1204.74     91.21 o 
  -8  -2   6        7.01       20.55     19.71 o 
  -7  -2   6      164.40      138.56     21.46 o 
  -6  -2   6    10597.82    10252.87    199.30 o 
  -5  -2   6     9700.25     9684.14    210.95 o 
  -4  -2   6      944.14      961.85     39.79 o 
  -3  -2   6      927.23      932.09     38.10 o 
  -2  -2   6    35817.96    35148.23    309.54 o 
  -1  -2   6    26537.16    26890.17    209.16 o 
   0  -2   6    21234.39    22020.78    255.44 o 
   1  -2   6     9435.06    10097.83    120.73 o 
   2  -2   6     3113.01     3196.50     70.84 o 
   3  -2   6    31301.73    30660.00    253.69 o 
   4  -2   6     6700.90     6704.51    123.69 o 
   5  -2   6      113.10      130.47     15.15 o 
   6  -2   6     4872.22     4885.82     85.82 o 
   7  -2   6     5404.10     5373.34    150.29 o 
   8  -2   6     1012.42     1020.80     52.48 o 
   9  -2   6       81.85       82.23     17.87 o 
  -9  -1   6     1467.47     1311.42     94.94 o 
  -8  -1   6      982.77     1026.65     70.40 o 
  -7  -1   6     9119.91     8980.68    288.42 o 
  -6  -1   6      348.87      369.09     36.03 o 
  -5  -1   6      972.21      937.32     52.04 o 
  -4  -1   6    25803.09    25698.60    391.18 o 
  -3  -1   6    20582.07    19298.82    220.16 o 
  -2  -1   6     6843.60     6473.53    106.05 o 
  -1  -1   6     1653.83     1779.64     38.13 o 
   0  -1   6    29617.64    30184.23    293.13 o 
   1  -1   6    15780.31    16309.99    219.63 o 
   2  -1   6    20581.66    21175.68    163.37 o 
   3  -1   6      456.71      511.92     21.38 o 
   4  -1   6     3669.65     3578.95     62.85 o 
   5  -1   6    12591.21    12002.04    119.24 o 
   6  -1   6       49.58       72.53     18.29 o 
   7  -1   6      451.11      425.95     28.91 o 
   8  -1   6      592.35      597.60     39.09 o 
   9  -1   6      832.35      854.97     59.41 o 
  -9   0   6     1382.60     1303.09    106.53 o 
  -8   0   6      928.40      809.88     70.67 o 
  -7   0   6     2283.22     2156.22     81.61 o 
  -6   0   6      881.96      766.61     43.61 o 
  -5   0   6    12641.06    12322.12    154.66 o 
  -4   0   6     1433.96     1469.33     43.66 o 
  -3   0   6        4.06       44.03     16.80 o 
  -2   0   6     8883.47     8952.96    129.24 o 
  -1   0   6     4329.82     4439.80     64.91 o 
   0   0   6     5819.37     6123.39     71.82 o 
   1   0   6     1068.85     1045.11     32.68 o 
   2   0   6     2923.12     3156.77     62.33 o 
   3   0   6      107.55      167.18     15.10 o 
   4   0   6      850.00      850.95     28.07 o 
   5   0   6      155.06      142.77     11.63 o 
   6   0   6      106.32       96.14     13.67 o 
   7   0   6        6.30       17.57     12.83 o 
   8   0   6      674.77      660.66     38.54 o 
   9   0   6      130.89      123.39     23.16 o 
  -9   1   6      139.64       92.81     33.06 o 
  -8   1   6       27.02       19.54     20.22 o 
  -7   1   6       94.41       86.56     22.31 o 
  -6   1   6      234.75      202.11     22.83 o 
  -5   1   6      247.03      215.96     16.13 o 
  -4   1   6        2.23        5.35      8.66 o 
  -3   1   6     4146.14     4575.41    113.67 o 
  -2   1   6      874.38      854.05     43.38 o 
  -1   1   6     2010.63     2172.51     56.61 o 
   0   1   6     1507.63     1552.12     43.61 o 
   1   1   6    10232.42     9812.70     98.43 o 
   2   1   6     3861.84     4096.11     53.40 o 
   3   1   6      395.71      330.55     14.98 o 
   4   1   6     4098.62     3845.51     68.55 o 
   5   1   6     4624.32     4510.11     86.92 o 
   6   1   6     7905.93     7671.69    157.66 o 
   7   1   6      302.84      260.42     29.74 o 
   8   1   6      353.38      346.79     30.04 o 
   9   1   6     1601.77     1673.87     77.59 o 
  10   1   6      967.92     1036.11     64.95 o 
  -9   2   6      341.94      418.06     53.51 o 
  -8   2   6       88.44       55.31     23.76 o 
  -7   2   6       48.85       57.47     21.01 o 
  -6   2   6     2900.92     2729.57     88.01 o 
  -5   2   6     2236.50     2126.30     70.98 o 
  -4   2   6    10731.09    10449.66    153.35 o 
  -3   2   6      157.85      136.99     12.74 o 
  -2   2   6    11037.50    11622.54    199.22 o 
  -1   2   6    21360.06    21247.27    270.49 o 
   0   2   6    15949.71    16340.98    155.37 o 
   1   2   6     3066.62     3204.99     47.93 o 
   2   2   6    11083.61    11106.53    105.44 o 
   3   2   6    30026.57    28314.53    219.22 o 
   4   2   6    16434.59    15922.93    144.90 o 
   5   2   6     5865.53     5572.16     89.92 o 
   6   2   6     3947.37     3904.25     83.85 o 
   7   2   6     3090.36     3020.70     91.53 o 
   8   2   6     6296.37     6230.05    160.61 o 
   9   2   6      894.11      888.28     55.53 o 
  10   2   6        3.15       43.72     18.99 o 
  -9   3   6        2.22        9.81     22.15 o 
  -8   3   6     1930.10     1799.16    110.09 o 
  -7   3   6     4172.03     3956.55    162.67 o 
  -6   3   6     2199.12     1947.93     78.13 o 
  -5   3   6      648.69      602.44     42.18 o 
  -4   3   6    14669.04    14137.46    191.32 o 
  -3   3   6    21705.48    21586.50    403.78 o 
  -2   3   6    38547.30    39558.65    675.34 o 
  -1   3   6      129.41      134.69     12.49 o 
   0   3   6     4810.03     4963.29     74.53 o 
   1   3   6    51104.31    50069.91    263.77 o 
   2   3   6    16378.69    15896.50    155.15 o 
   3   3   6    11666.25    11631.45    102.83 o 
   4   3   6     2580.51     2610.66     55.33 o 
   5   3   6    11960.45    11395.25    162.03 o 
   6   3   6     8993.87     8589.51    158.08 o 
   7   3   6     2704.48     2696.24     97.96 o 
   8   3   6      735.58      845.05     53.59 o 
   9   3   6      415.60      501.37     46.02 o 
  10   3   6     1253.59     1386.20     81.84 o 
  -9   4   6     1669.13     1745.87    109.21 o 
  -8   4   6      283.37      361.82     56.69 o 
  -7   4   6      234.28      221.02     41.34 o 
  -6   4   6     3657.98     3473.97    103.40 o 
  -5   4   6     6616.07     6606.55    159.75 o 
  -4   4   6    13265.77    13166.90    160.04 o 
  -3   4   6      145.49      182.11     17.05 o 
  -2   4   6     5616.36     5959.51    103.85 o 
  -1   4   6    13243.09    13453.04    237.86 o 
   0   4   6    16813.55    16389.10    163.03 o 
   1   4   6      392.49      463.74     21.88 o 
   2   4   6      149.26      167.24     14.72 o 
   3   4   6    11811.84    11207.72    110.15 o 
   4   4   6      922.58      812.74     22.73 o 
   5   4   6     1948.63     1920.99     53.29 o 
   6   4   6     2927.16     3086.67     91.15 o 
   7   4   6       65.42       92.42     16.46 o 
   8   4   6      428.68      495.59     44.20 o 
   9   4   6       40.63       29.30     14.84 o 
  10   4   6       19.76       -5.58     15.78 o 
  -8   5   6      428.90      387.56     57.98 o 
  -7   5   6      899.91      941.65     78.26 o 
  -6   5   6       17.81       30.47     14.74 o 
  -5   5   6      640.62      660.03     42.17 o 
  -4   5   6     1231.17     1162.99     43.85 o 
  -3   5   6        9.98       40.99     20.04 o 
  -2   5   6     3377.22     3752.78     91.75 o 
  -1   5   6     1485.93     1506.47     66.04 o 
   0   5   6     1090.20     1106.50     38.43 o 
   1   5   6       60.88       81.40     10.27 o 
   2   5   6     1466.86     1427.25     38.48 o 
   3   5   6       94.59       78.71      7.97 o 
   4   5   6      308.04      290.53     13.94 o 
   5   5   6       22.37       12.58      8.09 o 
   6   5   6     3929.51     3970.53    108.61 o 
   7   5   6       73.18      105.72     21.35 o 
   8   5   6      655.09      722.87     54.44 o 
   9   5   6     1231.98     1373.13     82.62 o 
  -8   6   6      575.83      688.49     77.28 o 
  -7   6   6       48.67       47.48     38.10 o 
  -6   6   6        0.89       12.70     12.17 o 
  -5   6   6      586.14      632.65     50.38 o 
  -4   6   6      925.20      933.76     47.48 o 
  -3   6   6       73.12       64.76     15.22 o 
  -2   6   6      184.40      201.30     20.40 o 
  -1   6   6    16526.82    16510.78    180.32 o 
   0   6   6     5901.37     5570.97     94.78 o 
   1   6   6     7960.79     7799.76    129.98 o 
   2   6   6      621.09      580.22     28.10 o 
   3   6   6     7630.09     7515.92     89.77 o 
   4   6   6    24115.36    22903.25    183.25 o 
   5   6   6     2958.84     2882.53     88.81 o 
   6   6   6      571.11      562.20     46.51 o 
   7   6   6     1454.49     1513.81     76.44 o 
   8   6   6     5292.42     5532.79    151.58 o 
   9   6   6     1485.70     1581.05     90.99 o 
  -8   7   6      541.96      480.34     54.65 o 
  -7   7   6      384.15      354.74     57.23 o 
  -6   7   6     5184.10     5179.07    153.88 o 
  -5   7   6      546.81      577.35     46.99 o 
  -4   7   6       27.83       31.18     17.45 o 
  -3   7   6    14236.78    14513.81    185.84 o 
  -2   7   6    14695.13    14917.23    189.47 o 
  -1   7   6     8764.40     8246.67    128.57 o 
   0   7   6      242.45      219.21     22.39 o 
   1   7   6    12297.19    11248.94    180.95 o 
   2   7   6    21083.54    20158.13    193.68 o 
   3   7   6    22335.35    21072.61    180.83 o 
   4   7   6        9.57       20.71      7.62 o 
   5   7   6     1918.37     1877.47     72.02 o 
   6   7   6    10841.91    10944.71    212.50 o 
   7   7   6     4358.90     4584.57    135.75 o 
   8   7   6      439.69      476.73     44.15 o 
   9   7   6      681.06      777.60     64.70 o 
  -7   8   6      647.83      707.76     68.51 o 
  -6   8   6      773.11      775.16     69.52 o 
  -5   8   6     3017.38     2978.27    118.39 o 
  -4   8   6     6374.60     6672.65    198.87 o 
  -3   8   6     2989.68     3058.85     79.94 o 
  -2   8   6      132.10      186.76     19.14 o 
  -1   8   6    15903.85    15268.64    213.52 o 
   0   8   6    11760.40    10941.14    224.60 o 
   1   8   6    10954.14    10236.28    156.09 o 
   2   8   6        2.65       11.25      5.87 o 
   3   8   6     3389.58     3201.43     64.55 o 
   4   8   6     7881.30     7642.18    165.94 o 
   5   8   6     1887.93     1842.66     82.82 o 
   6   8   6      730.86      782.80     54.75 o 
   7   8   6      346.89      413.47     42.81 o 
   8   8   6     1290.04     1441.05     77.93 o 
   9   8   6      168.21      188.94     37.88 o 
  -7   9   6      440.33      395.83     50.95 o 
  -6   9   6     1431.74     1299.00     81.21 o 
  -5   9   6     1060.19     1038.15     64.16 o 
  -4   9   6       15.10       19.52     21.04 o 
  -3   9   6      942.89      963.12     56.36 o 
  -2   9   6     3757.88     3743.87     90.29 o 
  -1   9   6      698.65      658.80     37.56 o 
   0   9   6        3.21       -0.15     11.37 o 
   1   9   6     1498.08     1482.68     57.61 o 
   2   9   6      130.20      131.94     15.73 o 
   3   9   6     2397.72     2318.21     59.66 o 
   4   9   6       20.89       30.73      9.65 o 
   5   9   6       42.44       50.72     17.75 o 
   6   9   6        3.28       32.67     17.56 o 
   7   9   6      482.98      511.72     45.55 o 
   8   9   6       41.50       45.33     18.85 o 
  -6  10   6      124.13       88.15     22.16 o 
  -5  10   6       48.41       25.05     15.29 o 
  -4  10   6        6.06       20.05     16.69 o 
  -3  10   6       35.05       41.42     14.61 o 
  -2  10   6      447.82      404.30     36.22 o 
  -1  10   6      353.01      333.29     27.39 o 
   0  10   6     2856.74     2577.48     80.25 o 
   1  10   6     1592.05     1427.77     55.59 o 
   2  10   6      110.16      107.63     13.71 o 
   3  10   6      255.13      231.76     21.60 o 
   4  10   6     3902.99     3792.90    103.73 o 
   5  10   6     2240.88     2281.81     94.16 o 
   6  10   6     1194.99     1369.21     73.75 o 
   7  10   6      635.56      694.43     53.38 o 
   8  10   6      412.40      513.36     47.46 o 
  -5  11   6      817.35      906.44     61.52 o 
  -4  11   6       33.63       44.24     15.51 o 
  -3  11   6      672.33      690.69     48.21 o 
  -2  11   6     2988.67     3094.00    101.02 o 
  -1  11   6     5897.69     5866.59    150.43 o 
   0  11   6       65.89       65.01     15.34 o 
   1  11   6      145.98      134.47     22.10 o 
   2  11   6    11528.25    10903.52    174.35 o 
   3  11   6     5091.63     5064.45    104.26 o 
   4  11   6     2677.10     2721.91     87.39 o 
   5  11   6      833.18      884.29     58.35 o 
   6  11   6     2458.07     2647.62    103.42 o 
   7  11   6     4058.81     4428.47    137.45 o 
  -4  12   6     1476.76     1635.64     81.48 o 
  -3  12   6     3723.53     3933.80    126.77 o 
  -2  12   6      187.45      238.30     29.41 o 
  -1  12   6      585.13      609.29     40.93 o 
   0  12   6     4939.49     4749.92    136.00 o 
   1  12   6     9578.88     8993.86    257.33 o 
   2  12   6      999.37     1009.73     55.32 o 
   3  12   6        9.14        6.60     12.89 o 
   4  12   6     4225.96     4392.00    156.65 o 
   5  12   6     2231.32     2341.65     95.91 o 
   6  12   6     2071.67     2362.40     97.94 o 
   7  12   6       90.41      102.49     21.93 o 
  -3  13   6      774.15      881.41     53.40 o 
  -2  13   6      574.01      593.74     43.55 o 
  -1  13   6     3244.96     3371.55    103.18 o 
   0  13   6      139.01      122.89     21.93 o 
   1  13   6        1.72       11.50     14.83 o 
   2  13   6     2466.12     2416.35     99.36 o 
   3  13   6     1009.66      992.25     62.16 o 
   4  13   6      487.68      543.61     53.70 o 
   5  13   6        0.19        7.13     15.22 o 
   6  13   6      272.68      253.16     40.22 o 
  -1  14   6       25.51       21.56     11.39 o 
   0  14   6        7.48       16.04     12.13 o 
   1  14   6       30.79       34.32     15.22 o 
   2  14   6      350.10      283.87     40.29 o 
   3  14   6      142.59      115.95     22.26 o 
   4  14   6       15.92       17.61     29.88 o 
  -3 -13   7        3.06        9.53     17.33 o 
  -2 -13   7      298.26      269.89     31.51 o 
  -1 -13   7      222.29      216.87     23.70 o 
   0 -13   7       10.80       15.21     13.26 o 
  -5 -12   7      333.42      259.02     29.83 o 
  -4 -12   7     1021.37     1035.66     65.27 o 
  -3 -12   7      117.36      124.42     24.94 o 
  -2 -12   7      616.33      606.25     41.97 o 
  -1 -12   7     2821.86     2934.94     95.71 o 
   0 -12   7      687.96      724.85     45.67 o 
   1 -12   7       40.75       28.38     13.10 o 
   2 -12   7      376.69      448.48     39.47 o 
  -6 -11   7      333.68      346.71     55.82 o 
  -5 -11   7       51.23       72.10     19.10 o 
  -4 -11   7     1883.10     1899.02     87.65 o 
  -3 -11   7     2576.84     2471.98     91.97 o 
  -2 -11   7     5675.53     5611.14    161.06 o 
  -1 -11   7       70.58       78.62     15.20 o 
   0 -11   7      291.91      310.10     26.89 o 
   1 -11   7     5014.40     5154.99    120.74 o 
   2 -11   7     1546.17     1624.55     74.42 o 
   3 -11   7      544.83      545.14     46.77 o 
   4 -11   7      285.72      375.79     37.43 o 
  -7 -10   7       72.70       94.62     39.73 o 
  -6 -10   7     1784.38     1884.97    104.93 o 
  -5 -10   7     2079.38     2202.62    111.42 o 
  -4 -10   7     2338.65     2232.92     94.31 o 
  -3 -10   7      125.07      102.79     17.61 o 
  -2 -10   7     2008.87     1961.45     72.76 o 
  -1 -10   7     3147.40     3153.34     85.27 o 
   0 -10   7     4085.54     4049.94     98.44 o 
   1 -10   7        5.00       -6.63     14.99 o 
   2 -10   7       37.48       37.82     15.12 o 
   3 -10   7     2510.68     2533.83     98.72 o 
   4 -10   7      404.10      405.25     38.64 o 
   5 -10   7      333.35      358.67     38.66 o 
  -7  -9   7     1215.30     1243.05    103.93 o 
  -6  -9   7      123.79       80.93     19.53 o 
  -5  -9   7       35.72       47.44     18.63 o 
  -4  -9   7     1253.28     1152.79     79.34 o 
  -3  -9   7      160.74      197.64     22.53 o 
  -2  -9   7      913.24      847.76     46.55 o 
  -1  -9   7       33.00       23.87     13.18 o 
   0  -9   7        1.28        5.63     13.30 o 
   1  -9   7       33.69       39.13     12.22 o 
   2  -9   7        8.14      -13.92     14.26 o 
   3  -9   7        3.30        6.71     12.69 o 
   4  -9   7       22.91       -9.24     13.53 o 
   5  -9   7       26.79       34.20     15.19 o 
  -8  -8   7       33.26       75.65     29.08 o 
  -7  -8   7       48.65       86.48     32.21 o 
  -6  -8   7        1.19        0.63     14.80 o 
  -5  -8   7      217.57      170.83     27.64 o 
  -4  -8   7     1040.42      915.50     58.67 o 
  -3  -8   7        5.48       10.40     15.87 o 
  -2  -8   7       43.31       47.86     13.38 o 
  -1  -8   7     3119.17     3046.71     89.68 o 
   0  -8   7     3070.23     2846.46     79.57 o 
   1  -8   7     1046.99     1076.93     52.55 o 
   2  -8   7      574.12      533.52     40.97 o 
   3  -8   7      558.30      497.96     41.64 o 
   4  -8   7     3720.28     3784.41    117.95 o 
   5  -8   7      848.59      925.30     56.44 o 
   6  -8   7       13.41       31.99     13.65 o 
  -8  -7   7      332.94      379.50     41.69 o 
  -7  -7   7      726.22      770.48     58.53 o 
  -6  -7   7     3575.45     3757.96    187.69 o 
  -5  -7   7      295.61      308.79     29.93 o 
  -4  -7   7       15.17       14.86     20.54 o 
  -3  -7   7     8404.70     7868.32    169.94 o 
  -2  -7   7    11484.44    11085.73    173.42 o 
  -1  -7   7     2582.71     2391.66     77.11 o 
   0  -7   7       45.44       66.21     14.24 o 
   1  -7   7     8781.12     8654.44    165.61 o 
   2  -7   7    10723.04    10290.94    201.21 o 
   3  -7   7     3248.62     3147.67    103.48 o 
   4  -7   7      128.93      103.94     18.05 o 
   5  -7   7     1042.91     1063.85     57.09 o 
   6  -7   7     4999.47     4947.11    125.36 o 
   7  -7   7      614.67      698.18     52.04 o 
  -9  -6   7     1041.61     1022.39     71.36 o 
  -8  -6   7     1620.57     1662.73     95.96 o 
  -7  -6   7      607.62      700.81     56.52 o 
  -6  -6   7     1145.42     1270.88     67.98 o 
  -5  -6   7     4791.26     4946.59    167.24 o 
  -4  -6   7    13227.69    12784.75    249.01 o 
  -3  -6   7     2488.92     2348.57     70.98 o 
  -2  -6   7      337.25      356.76     25.26 o 
  -1  -6   7    17125.47    16162.83    227.75 o 
   0  -6   7    11878.62    11342.24    174.67 o 
   1  -6   7     6657.71     6458.27    161.72 o 
   2  -6   7        0.18       10.45     11.87 o 
   3  -6   7     1208.39     1185.60     49.43 o 
   4  -6   7     9053.82     8690.08    153.66 o 
   5  -6   7     1983.74     1958.88     68.74 o 
   6  -6   7        5.49        0.19      9.92 o 
   7  -6   7        9.32       -0.70     16.16 o 
  -9  -5   7      226.49      239.22     32.98 o 
  -8  -5   7      495.46      498.39     51.07 o 
  -7  -5   7     1633.19     1564.74    120.90 o 
  -6  -5   7     4039.94     4045.95    115.40 o 
  -5  -5   7      558.61      606.74     41.69 o 
  -4  -5   7       12.68       16.26      9.40 o 
  -3  -5   7     3780.85     3726.47     84.51 o 
  -2  -5   7     8835.54     8363.31    104.65 o 
  -1  -5   7     2488.79     2468.88     62.37 o 
   0  -5   7      728.79      700.47     38.94 o 
   1  -5   7     3291.48     3296.74     82.76 o 
   2  -5   7       57.42       56.83     17.21 o 
   3  -5   7     2447.45     2507.98     56.68 o 
   4  -5   7       55.79       62.11     11.19 o 
   5  -5   7      643.22      659.30     34.45 o 
   6  -5   7      917.08      893.43     40.69 o 
   7  -5   7       65.55       45.70     26.41 o 
   8  -5   7        3.05      -15.35     15.38 o 
  -9  -4   7      136.63      138.34     36.16 o 
  -8  -4   7      104.85       76.23     18.70 o 
  -7  -4   7      618.56      652.97     75.10 o 
  -6  -4   7     2128.71     2102.21     94.09 o 
  -5  -4   7        5.53        0.74     11.68 o 
  -4  -4   7     1781.36     1833.23     62.99 o 
  -3  -4   7      604.44      537.23     26.89 o 
  -2  -4   7     1003.63      997.15     33.06 o 
  -1  -4   7       85.94       84.40      9.18 o 
   0  -4   7     1944.45     1887.99     60.20 o 
   1  -4   7     1341.48     1352.81     55.19 o 
   2  -4   7       26.95       38.69      7.33 o 
   3  -4   7       12.81       31.68      8.20 o 
   4  -4   7     4224.31     4181.39     99.22 o 
   5  -4   7      290.98      321.93     21.41 o 
   6  -4   7     2043.00     2056.32     77.91 o 
   7  -4   7      543.55      590.39     38.27 o 
   8  -4   7      269.57      259.12     23.48 o 
  -9  -3   7        3.64       -1.38     21.93 o 
  -8  -3   7      169.77      172.82     33.31 o 
  -7  -3   7      948.49     1005.25     60.35 o 
  -6  -3   7     1232.90     1246.30     85.05 o 
  -5  -3   7     2035.21     2111.43     75.47 o 
  -4  -3   7      300.38      328.84     24.50 o 
  -3  -3   7     5871.04     5574.29     97.42 o 
  -2  -3   7     4267.79     3942.24     58.80 o 
  -1  -3   7    20520.42    20132.70    161.68 o 
   0  -3   7       20.38       17.90     11.68 o 
   1  -3   7     2372.24     2432.50     51.78 o 
   2  -3   7    46715.05    46366.08    357.76 o 
   3  -3   7     6905.85     6621.27     88.82 o 
   4  -3   7     2948.96     2977.03     63.69 o 
   5  -3   7      696.36      690.97     30.90 o 
   6  -3   7     6800.56     6805.66    221.84 o 
   7  -3   7     3273.37     3254.01    119.71 o 
   8  -3   7     1041.55     1081.69     55.17 o 
   9  -3   7       41.77       30.84     16.52 o 
  -9  -2   7       70.19       74.08     34.65 o 
  -8  -2   7     4453.36     4338.95    172.82 o 
  -7  -2   7      824.80      853.25     62.61 o 
  -6  -2   7      792.53      775.14     52.75 o 
  -5  -2   7     4302.44     4449.37    103.18 o 
  -4  -2   7    12736.50    12513.71    220.48 o 
  -3  -2   7    22105.49    21097.98    235.64 o 
  -2  -2   7      622.10      596.14     23.77 o 
  -1  -2   7     8912.62     8891.90    103.79 o 
   0  -2   7    25543.18    25454.58    249.88 o 
   1  -2   7    28970.79    28847.13    232.33 o 
   2  -2   7     4210.16     4363.97     73.57 o 
   3  -2   7     1725.18     1764.98     47.34 o 
   4  -2   7    17258.60    16660.02    159.66 o 
   5  -2   7     6733.46     6493.30     93.95 o 
   6  -2   7     4068.69     4041.76     88.04 o 
   7  -2   7      162.35      161.94     21.43 o 
   8  -2   7     1393.45     1338.19     60.60 o 
   9  -2   7     1403.45     1505.68     65.37 o 
  -9  -1   7     1140.59     1239.47     93.27 o 
  -8  -1   7      126.02       86.52     29.56 o 
  -7  -1   7      427.39      443.45     45.88 o 
  -6  -1   7     6724.97     6655.43    159.49 o 
  -5  -1   7     4593.88     4458.99    102.04 o 
  -4  -1   7     3065.03     2950.17     76.08 o 
  -3  -1   7     5147.54     4844.90    113.67 o 
  -2  -1   7     5422.96     5092.38     80.55 o 
  -1  -1   7    30677.21    30991.24    292.61 o 
   0  -1   7     1187.15     1204.37     39.28 o 
   1  -1   7     1557.29     1657.63     40.16 o 
   2  -1   7    14071.16    14074.45    164.34 o 
   3  -1   7    13496.80    13134.61    146.81 o 
   4  -1   7     2314.12     2316.04     78.87 o 
   5  -1   7      118.05      120.92     13.70 o 
   6  -1   7      688.35      663.94     33.39 o 
   7  -1   7      976.09     1001.39     45.17 o 
   8  -1   7      268.92      266.43     26.27 o 
   9  -1   7       35.73       43.68     17.45 o 
  -9   0   7       37.57       38.95     19.73 o 
  -8   0   7     1735.40     1685.83     92.81 o 
  -7   0   7     1539.73     1328.91     81.33 o 
  -6   0   7      125.88      165.53     25.99 o 
  -5   0   7     1536.93     1378.28     48.43 o 
  -4   0   7     2124.86     1994.07     52.24 o 
  -3   0   7     5509.82     5277.61    108.38 o 
  -2   0   7      142.35      125.98     14.48 o 
  -1   0   7      606.99      637.03     25.06 o 
   0   0   7       11.58       23.50      9.37 o 
   1   0   7     3510.66     3665.69     69.09 o 
   2   0   7     1965.66     1949.57     47.73 o 
   3   0   7       30.94       29.95      6.83 o 
   4   0   7        4.82        5.92      9.45 o 
   5   0   7     1253.17     1271.59     38.84 o 
   6   0   7      297.72      267.39     24.20 o 
   7   0   7      582.45      624.49     38.80 o 
   8   0   7      295.23      297.84     27.10 o 
   9   0   7      502.29      576.79     66.36 o 
  -9   1   7       12.71        1.38     24.98 o 
  -8   1   7      222.55      191.29     35.73 o 
  -7   1   7      148.55      108.91     23.80 o 
  -6   1   7      126.91      111.40     21.48 o 
  -5   1   7     1653.20     1562.77     48.91 o 
  -4   1   7      122.86      160.71     13.00 o 
  -3   1   7      109.42       91.71     12.99 o 
  -2   1   7     4554.64     4334.67     86.91 o 
  -1   1   7     6598.06     6665.96     96.15 o 
   0   1   7    11755.69    11992.83    146.28 o 
   1   1   7       70.38       88.98     10.86 o 
   2   1   7     6281.84     6259.92     81.47 o 
   3   1   7    11786.64    11310.85    112.92 o 
   4   1   7    12862.11    12370.19    114.11 o 
   5   1   7       47.10       53.23     13.17 o 
   6   1   7     1228.06     1219.94     48.67 o 
   7   1   7     5528.74     5401.05    139.42 o 
   8   1   7     1223.81     1231.26     63.54 o 
   9   1   7      675.36      685.57     49.36 o 
  -9   2   7      180.25      159.64     28.00 o 
  -8   2   7      487.13      503.57     51.71 o 
  -7   2   7     1956.27     2029.47    103.92 o 
  -6   2   7     1609.56     1550.54     82.03 o 
  -5   2   7      290.07      304.23     24.12 o 
  -4   2   7     6862.80     6609.75    158.20 o 
  -3   2   7    27031.47    26174.41    434.43 o 
  -2   2   7     5639.32     5644.60     93.56 o 
  -1   2   7     1048.47     1071.84     32.43 o 
   0   2   7    28007.79    27662.43    287.62 o 
   1   2   7    19809.97    19093.71    186.73 o 
   2   2   7    26993.64    25566.87    216.45 o 
   3   2   7       62.33       78.02      9.31 o 
   4   2   7     8217.28     7823.20     98.61 o 
   5   2   7    16298.16    15428.38    150.54 o 
   6   2   7     8003.66     7967.94    155.30 o 
   7   2   7      215.04      248.66     25.16 o 
   8   2   7      507.18      561.63     44.10 o 
   9   2   7     2854.39     3028.49    103.84 o 
  -9   3   7      795.91      823.56     67.16 o 
  -8   3   7     1518.06     1608.00     94.14 o 
  -7   3   7      895.82      872.69     69.69 o 
  -6   3   7     1747.59     1764.06     80.71 o 
  -5   3   7    13637.28    13064.31    175.22 o 
  -4   3   7     3914.12     3709.50    102.64 o 
  -3   3   7      246.37      255.27     22.33 o 
  -2   3   7    10936.65    11037.75    233.31 o 
  -1   3   7    30647.74    31623.09    377.74 o 
   0   3   7    22234.74    22240.07    217.19 o 
   1   3   7     3618.61     3728.36     68.74 o 
   2   3   7    19434.76    19039.27    177.91 o 
   3   3   7    16492.57    16097.22    144.40 o 
   4   3   7    22045.97    21041.13    185.71 o 
   5   3   7       40.89       44.51     14.20 o 
   6   3   7       22.78       28.38     13.29 o 
   7   3   7     4938.35     4895.62    117.55 o 
   8   3   7     1240.00     1199.55     63.21 o 
   9   3   7      301.03      261.80     32.56 o 
  -8   4   7      995.94      986.28     82.55 o 
  -7   4   7     1965.60     1931.38    104.29 o 
  -6   4   7     1780.64     1874.35    100.41 o 
  -5   4   7      364.62      351.09     26.24 o 
  -4   4   7     1034.91      989.23     43.02 o 
  -3   4   7    23461.28    23379.94    253.63 o 
  -2   4   7      988.94      941.99     46.86 o 
  -1   4   7     2909.29     2934.39     74.74 o 
   0   4   7     3319.47     3163.98     69.92 o 
   1   4   7     1018.97      945.05     37.09 o 
   2   4   7     7581.75     7740.50     99.88 o 
   3   4   7       18.79       16.03      6.67 o 
   4   4   7       12.95       27.85     10.89 o 
   5   4   7      257.11      249.03     26.16 o 
   6   4   7      822.12      767.04     50.76 o 
   7   4   7      700.15      699.43     49.39 o 
   8   4   7      607.53      634.03     50.42 o 
   9   4   7       78.23      102.00     22.22 o 
  -8   5   7      425.40      452.53     63.85 o 
  -7   5   7      329.14      281.65     45.10 o 
  -6   5   7       16.19       35.66     14.43 o 
  -5   5   7       69.31       65.96     20.23 o 
  -4   5   7        0.83       18.65     10.30 o 
  -3   5   7     1236.55     1297.85     48.80 o 
  -2   5   7     1469.21     1490.34     66.43 o 
  -1   5   7      777.77      924.57     44.18 o 
   0   5   7     1184.04     1068.93     40.13 o 
   1   5   7       15.04       30.51     10.18 o 
   2   5   7      368.57      327.31     16.45 o 
   3   5   7     6935.91     6555.79     92.22 o 
   4   5   7     1297.28     1235.05     34.53 o 
   5   5   7     3491.47     3442.89     86.52 o 
   6   5   7      487.50      587.38     47.74 o 
   7   5   7     1405.35     1444.26     74.61 o 
   8   5   7      544.13      625.06     56.58 o 
   9   5   7      874.30      940.14     71.42 o 
  -8   6   7        3.74       29.25     22.28 o 
  -7   6   7      918.46      899.61     90.13 o 
  -6   6   7      201.27      190.26     29.11 o 
  -5   6   7      493.96      529.46     48.79 o 
  -4   6   7     2285.67     2275.48     75.30 o 
  -3   6   7     1876.70     1861.67     64.26 o 
  -2   6   7    12248.81    12205.92    162.43 o 
  -1   6   7     2269.23     2319.06     63.27 o 
   0   6   7     2193.44     2182.01     57.61 o 
   1   6   7    10317.05    10142.86    141.75 o 
   2   6   7    16340.38    15217.72    151.19 o 
   3   6   7     3761.98     3661.68     59.92 o 
   4   6   7       50.43       63.72      8.97 o 
   5   6   7    11922.12    11546.70    179.14 o 
   6   6   7     6436.04     6348.78    160.17 o 
   7   6   7     3694.36     3744.14    123.52 o 
   8   6   7       47.51       42.66     17.77 o 
   9   6   7      796.96      917.19     70.06 o 
  -7   7   7      245.44      376.11     60.76 o 
  -6   7   7      457.10      459.61     45.20 o 
  -5   7   7     5540.33     5716.78    144.12 o 
  -4   7   7     8351.32     8511.58    175.05 o 
  -3   7   7     2331.98     2494.39     71.79 o 
  -2   7   7     2034.13     2046.76     76.64 o 
  -1   7   7    11016.41    10569.84    172.76 o 
   0   7   7    26909.88    25104.07    305.15 o 
   1   7   7     2811.31     2570.21     63.56 o 
   2   7   7       29.51       32.53     16.08 o 
   3   7   7    16897.94    15570.22    202.18 o 
   4   7   7    12705.08    12140.96    184.11 o 
   5   7   7    11376.70    11029.22    213.84 o 
   6   7   7      704.97      761.83     54.27 o 
   7   7   7     2256.16     2231.99     94.98 o 
   8   7   7     1819.34     2004.42     91.63 o 
   9   7   7     1307.83     1565.05     92.61 o 
  -7   8   7     2664.64     2931.91    165.60 o 
  -6   8   7      845.05      939.67     77.94 o 
  -5   8   7     1067.89     1202.57     88.46 o 
  -4   8   7      829.69      810.23     55.81 o 
  -3   8   7     4066.93     4212.76    114.31 o 
  -2   8   7     7766.35     7820.86    169.09 o 
  -1   8   7     4708.93     4652.04    136.13 o 
   0   8   7      322.57      316.36     30.25 o 
   1   8   7     2621.73     2423.96     81.91 o 
   2   8   7    10352.19     9537.77    138.59 o 
   3   8   7     1347.52     1316.08     41.52 o 
   4   8   7      307.57      337.79     25.82 o 
   5   8   7     2688.12     2653.18    102.21 o 
   6   8   7      630.79      602.64     49.04 o 
   7   8   7      991.73     1035.45     65.27 o 
   8   8   7        1.07       24.24     14.87 o 
   9   8   7        2.57       -0.28     17.98 o 
  -6   9   7       16.61        5.51     18.86 o 
  -5   9   7     1445.03     1478.93    100.09 o 
  -4   9   7      507.96      471.44     42.19 o 
  -3   9   7     1116.41     1122.36     65.21 o 
  -2   9   7      562.05      576.45     44.17 o 
  -1   9   7       31.80       30.16     10.70 o 
   0   9   7      757.76      777.48     56.96 o 
   1   9   7        0.65        6.64     13.27 o 
   2   9   7      105.80       89.31     15.38 o 
   3   9   7      386.81      324.75     21.51 o 
   4   9   7       60.10       62.61     18.21 o 
   5   9   7      625.45      608.80     47.51 o 
   6   9   7       15.07        9.81     15.56 o 
   7   9   7      178.14      161.47     33.36 o 
   8   9   7      891.33      993.06     65.78 o 
  -6  10   7        3.03       -5.26     19.44 o 
  -5  10   7      122.02       99.38     27.25 o 
  -4  10   7       18.31        0.35     14.99 o 
  -3  10   7      709.30      697.19     48.47 o 
  -2  10   7     2207.26     2147.56     83.91 o 
  -1  10   7      182.25      167.28     27.48 o 
   0  10   7      506.99      469.07     34.41 o 
   1  10   7     1201.13     1170.60     53.15 o 
   2  10   7     3225.27     3004.21     75.62 o 
   3  10   7     6436.42     6235.09    133.77 o 
   4  10   7      165.39      146.04     25.78 o 
   5  10   7      348.61      388.23     38.92 o 
   6  10   7     4019.83     4186.73    132.39 o 
   7  10   7     1785.79     1966.48     91.31 o 
   8  10   7      536.23      647.76     53.85 o 
  -5  11   7      447.00      477.32     52.19 o 
  -4  11   7     3333.70     3450.28    118.71 o 
  -3  11   7      654.88      677.80     47.80 o 
  -2  11   7     1083.31     1135.11     61.10 o 
  -1  11   7     3607.20     3533.89    115.97 o 
   0  11   7     9139.48     8527.61    218.56 o 
   1  11   7     4991.76     4750.89    122.70 o 
   2  11   7      696.88      659.02     41.53 o 
   3  11   7     2233.71     2224.84     81.34 o 
   4  11   7     5899.72     5922.45    156.22 o 
   5  11   7     6462.45     6682.68    167.69 o 
   6  11   7      325.55      358.20     38.84 o 
   7  11   7        8.83       30.01     14.44 o 
  -4  12   7       14.91       28.26     20.82 o 
  -3  12   7      542.49      537.79     46.11 o 
  -2  12   7     5613.12     5823.43    141.31 o 
  -1  12   7     1532.63     1670.81     80.87 o 
   0  12   7     1494.58     1343.50     72.33 o 
   1  12   7     2556.47     2319.62     82.30 o 
   2  12   7     2541.62     2480.75    100.53 o 
   3  12   7     7325.59     6905.71    178.43 o 
   4  12   7      860.35      861.91     69.80 o 
   5  12   7      266.67      259.95     38.95 o 
   6  12   7     1407.77     1546.86     82.56 o 
  -3  13   7      788.27      865.22     58.90 o 
  -2  13   7      279.43      272.03     29.57 o 
  -1  13   7      203.26      173.41     25.62 o 
   0  13   7     1469.61     1406.49     74.30 o 
   1  13   7      245.55      220.47     31.73 o 
   2  13   7     1149.64     1037.29     73.01 o 
   3  13   7      291.30      249.27     31.82 o 
   4  13   7       15.45       21.47     15.92 o 
   5  13   7      506.02      537.70     54.87 o 
  -1  14   7      244.36      219.58     28.60 o 
   0  14   7        0.39       23.27     12.63 o 
   1  14   7       29.00       12.67     14.07 o 
   2  14   7      396.87      450.68     51.72 o 
   3  14   7      472.24      414.11     48.28 o 
   4  14   7      162.41      187.24     33.55 o 
  -4 -12   8      408.52      410.17     41.49 o 
  -3 -12   8     1921.24     1932.83     83.44 o 
  -2 -12   8      160.95      181.91     27.24 o 
  -1 -12   8       39.77       28.67     14.19 o 
   0 -12   8     1689.93     1696.10     64.99 o 
   1 -12   8     1040.19     1101.22     57.36 o 
  -5 -11   8     2712.18     2747.66    128.10 o 
  -4 -11   8      385.97      375.87     40.23 o 
  -3 -11   8        4.76       31.79     19.86 o 
  -2 -11   8     1658.62     1780.52     70.88 o 
  -1 -11   8     4173.38     4338.53    125.58 o 
   0 -11   8     1311.00     1377.77     57.96 o 
   1 -11   8      170.14      196.83     24.00 o 
   2 -11   8     1635.97     1709.61     81.57 o 
   3 -11   8      629.76      673.08     52.06 o 
  -6 -10   8     1112.03     1198.42     85.40 o 
  -5 -10   8       69.01       59.15     19.97 o 
  -4 -10   8      588.05      566.91     48.65 o 
  -3 -10   8     3658.72     3720.72    114.31 o 
  -2 -10   8      590.71      616.00     40.97 o 
  -1 -10   8       68.01       68.56     15.45 o 
   0 -10   8     1359.86     1358.76     56.56 o 
   1 -10   8      567.23      545.43     38.81 o 
   2 -10   8      672.23      680.11     47.72 o 
   3 -10   8       25.08      -16.86     16.86 o 
   4 -10   8      160.62      161.41     25.20 o 
  -7  -9   8       26.22       19.96     20.14 o 
  -6  -9   8       64.06       41.52     23.98 o 
  -5  -9   8      201.86      177.59     31.06 o 
  -4  -9   8       58.36       63.85     17.82 o 
  -3  -9   8      165.40      177.46     24.86 o 
  -2  -9   8        0.87        2.20     11.17 o 
  -1  -9   8        1.74        7.44     12.13 o 
   0  -9   8       44.94       33.77     18.74 o 
   1  -9   8      295.10      283.83     27.18 o 
   2  -9   8      172.72      202.79     26.40 o 
   3  -9   8      745.07      732.29     51.94 o 
   4  -9   8      160.58      174.43     24.02 o 
   5  -9   8      191.07      229.00     28.13 o 
  -7  -8   8      652.75      736.01     81.06 o 
  -6  -8   8        8.46       -6.35     20.51 o 
  -5  -8   8       34.00       22.30     15.35 o 
  -4  -8   8      752.30      736.33     63.73 o 
  -3  -8   8     1105.64     1054.06     50.58 o 
  -2  -8   8     1955.96     1883.40     69.52 o 
  -1  -8   8      912.85      934.15     49.57 o 
   0  -8   8      115.37      103.50     18.08 o 
   1  -8   8     3569.26     3587.85     97.65 o 
   2  -8   8     4402.08     4286.61    108.54 o 
   3  -8   8      114.02      101.08     18.62 o 
   4  -8   8        8.39       18.32     14.58 o 
   5  -8   8     2168.27     2296.41     91.75 o 
   6  -8   8     1088.79     1158.45     60.99 o 
  -8  -7   8      717.11      824.39     77.07 o 
  -7  -7   8      126.17      127.59     31.44 o 
  -6  -7   8      683.77      752.94     79.87 o 
  -5  -7   8     3230.00     2912.24    130.31 o 
  -4  -7   8     4328.77     4043.27    137.82 o 
  -3  -7   8     2672.74     2554.83     77.05 o 
  -2  -7   8     5080.58     4946.60    111.68 o 
  -1  -7   8     5317.59     5106.21    115.67 o 
   0  -7   8    10758.07    10363.45    171.19 o 
   1  -7   8     1880.39     1888.18     69.77 o 
   2  -7   8        7.41       19.08     12.37 o 
   3  -7   8     5133.84     5091.42    134.19 o 
   4  -7   8     4234.28     4239.19    112.96 o 
   5  -7   8     1912.93     1918.07     77.34 o 
   6  -7   8       14.50       10.07     14.33 o 
  -8  -6   8      342.23      375.55     43.26 o 
  -7  -6   8     4732.21     5046.12    183.56 o 
  -6  -6   8     1826.20     1929.70     92.70 o 
  -5  -6   8     1041.64      993.26     69.35 o 
  -4  -6   8     3236.96     3173.84    110.22 o 
  -3  -6   8     6624.82     6405.31    116.24 o 
  -2  -6   8     7583.52     7170.49    116.57 o 
  -1  -6   8     5282.80     5084.32    113.03 o 
   0  -6   8      783.07      767.60     43.91 o 
   1  -6   8     7385.37     7152.61    187.15 o 
   2  -6   8     6447.53     6220.96    122.49 o 
   3  -6   8       61.92       75.08     19.01 o 
   4  -6   8      219.73      224.11     26.02 o 
   5  -6   8     2792.81     2752.67     89.26 o 
   6  -6   8      265.47      273.55     27.56 o 
   7  -6   8      879.01      878.44     59.05 o 
  -9  -5   8      598.18      616.34     56.22 o 
  -8  -5   8     1323.30     1482.18     86.52 o 
  -7  -5   8       20.70       46.94     17.39 o 
  -6  -5   8      135.68      140.85     24.17 o 
  -5  -5   8     4904.04     4848.76    138.69 o 
  -4  -5   8      133.82      104.77     17.74 o 
  -3  -5   8     2775.95     2642.34     71.10 o 
  -2  -5   8     1539.29     1578.77     63.39 o 
  -1  -5   8      276.34      273.81     18.69 o 
   0  -5   8     2340.66     2219.58     71.84 o 
   1  -5   8      113.93       87.10     15.11 o 
   2  -5   8       28.06       18.15     11.61 o 
   3  -5   8      454.56      492.72     33.06 o 
   4  -5   8      300.33      279.23     21.66 o 
   5  -5   8      636.45      678.10     39.63 o 
   6  -5   8       26.94       16.06     11.57 o 
   7  -5   8      188.19      158.93     24.56 o 
  -9  -4   8        1.08       26.77     19.75 o 
  -8  -4   8       13.65        8.23     19.25 o 
  -7  -4   8      106.93      126.94     23.76 o 
  -6  -4   8      200.91      250.84     31.12 o 
  -5  -4   8      105.02      100.96     18.44 o 
  -4  -4   8      168.43      174.08     25.27 o 
  -3  -4   8        4.25       11.22      6.49 o 
  -2  -4   8     3875.08     3633.21    112.03 o 
  -1  -4   8      249.57      249.70     15.10 o 
   0  -4   8     1428.63     1360.99     52.04 o 
   1  -4   8     4093.32     4067.50     92.55 o 
   2  -4   8      190.14      185.40     15.14 o 
   3  -4   8     6908.16     6985.44    239.52 o 
   4  -4   8      284.14      313.05     21.05 o 
   5  -4   8      933.47      905.08     46.87 o 
   6  -4   8     3181.18     3306.30    113.93 o 
   7  -4   8     1250.33     1301.87     93.39 o 
   8  -4   8      151.80      119.10     21.37 o 
  -9  -3   8      187.87      261.41     39.22 o 
  -8  -3   8      516.91      558.84     54.32 o 
  -7  -3   8     1375.43     1495.61     75.65 o 
  -6  -3   8      461.43      503.28     43.75 o 
  -5  -3   8     1201.66     1202.57     64.45 o 
  -4  -3   8     9397.71     8915.90    208.56 o 
  -3  -3   8     3362.43     2947.02     86.49 o 
  -2  -3   8      548.49      542.84     21.67 o 
  -1  -3   8     6486.49     6311.73     95.18 o 
   0  -3   8    18352.57    18014.35    152.23 o 
   1  -3   8    14644.46    15013.40    277.61 o 
   2  -3   8      940.26      915.36     37.96 o 
   3  -3   8     2876.02     2910.42     65.95 o 
   4  -3   8    11595.80    11172.36    258.09 o 
   5  -3   8     8920.62     8761.57    175.92 o 
   6  -3   8      331.90      330.50     27.52 o 
   7  -3   8        9.17       17.43     10.43 o 
   8  -3   8     2614.19     2936.70    162.88 o 
  -9  -2   8      506.38      544.34     54.19 o 
  -8  -2   8      231.25      216.31     33.55 o 
  -7  -2   8     2534.46     2645.86    113.05 o 
  -6  -2   8     8353.75     8348.44    181.74 o 
  -5  -2   8     5573.52     5577.35    144.27 o 
  -4  -2   8      344.13      317.04     31.13 o 
  -3  -2   8     4257.39     4006.12     99.90 o 
  -2  -2   8    47190.04    44476.45    547.21 o 
  -1  -2   8     8370.48     8043.65    100.88 o 
   0  -2   8     3641.87     3591.27     82.13 o 
   1  -2   8     5979.47     5805.31     85.87 o 
   2  -2   8     9667.88     9422.04    173.02 o 
   3  -2   8    17677.79    17292.21    374.92 o 
   4  -2   8     1049.94     1039.73     39.31 o 
   5  -2   8      505.20      468.51     24.37 o 
   6  -2   8     2696.77     2580.71     71.57 o 
   7  -2   8     3667.79     3556.12     86.78 o 
   8  -2   8      119.33      104.71     16.82 o 
  -9  -1   8     1420.95     1529.26    127.98 o 
  -8  -1   8     1105.69     1206.16     69.14 o 
  -7  -1   8     3834.25     3802.19    123.17 o 
  -6  -1   8       32.70       36.44     22.53 o 
  -5  -1   8     4265.54     4175.84    125.23 o 
  -4  -1   8     9357.78     8305.90    191.49 o 
  -3  -1   8     5076.56     4611.92    117.49 o 
  -2  -1   8     1685.38     1877.70     60.21 o 
  -1  -1   8      343.92      280.76     18.23 o 
   0  -1   8    21452.31    22212.15    308.21 o 
   1  -1   8     3017.02     2941.13     56.60 o 
   2  -1   8     2021.70     1972.58     50.56 o 
   3  -1   8     3331.86     3289.35     66.41 o 
   4  -1   8      119.30      111.66     17.63 o 
   5  -1   8     2945.59     2760.49     60.91 o 
   6  -1   8       36.61       34.14     12.27 o 
   7  -1   8        0.71      -13.30     13.30 o 
   8  -1   8      121.33       85.79     21.21 o 
   9  -1   8        2.06      -11.34     12.35 o 
  -9   0   8       22.49       39.47     21.42 o 
  -8   0   8      156.71      122.21     22.25 o 
  -7   0   8      850.63      835.81     57.19 o 
  -6   0   8     1412.29     1251.88     69.11 o 
  -5   0   8      560.46      572.96     45.60 o 
  -4   0   8      462.32      422.60     35.90 o 
  -3   0   8      333.01      285.83     29.22 o 
  -2   0   8     2260.17     2271.50     63.03 o 
  -1   0   8       17.07       37.14     12.74 o 
   0   0   8      582.63      712.11     28.93 o 
   1   0   8      586.13      678.12     30.77 o 
   2   0   8      297.47      278.79     18.04 o 
   3   0   8     1531.50     1350.04     43.92 o 
   4   0   8      331.86      336.00     21.61 o 
   5   0   8        6.04        9.43      9.27 o 
   6   0   8     1118.85     1028.68     42.60 o 
   7   0   8     1193.25     1152.21     65.64 o 
   8   0   8     1393.36     1409.68     65.61 o 
   9   0   8       82.35      121.35     26.03 o 
  -9   1   8        9.11        3.92     22.10 o 
  -8   1   8      108.33      116.51     18.94 o 
  -7   1   8      124.09      108.53     22.84 o 
  -6   1   8      478.35      467.90     42.42 o 
  -5   1   8       16.12       16.75     14.72 o 
  -4   1   8     3551.74     3365.00     69.91 o 
  -3   1   8     2984.55     2827.05     75.33 o 
  -2   1   8     1630.38     1493.37     52.51 o 
  -1   1   8     2480.02     2521.99     54.68 o 
   0   1   8     9452.46     9660.86    152.53 o 
   1   1   8    19383.45    17856.77    203.84 o 
   2   1   8     3839.19     3911.34     60.79 o 
   3   1   8      645.83      672.60     25.25 o 
   4   1   8    11528.67    10621.49    125.07 o 
   5   1   8    11641.01    11114.78    150.63 o 
   6   1   8     4971.45     4895.60     97.51 o 
   7   1   8        8.48        8.07     13.04 o 
   8   1   8     1362.97     1355.33     71.62 o 
   9   1   8     1252.42     1326.83     64.02 o 
  -9   2   8      986.85     1042.31     76.70 o 
  -8   2   8        3.73      -17.47     17.47 o 
  -7   2   8       12.93       11.62     18.84 o 
  -6   2   8     5675.85     5555.21    154.56 o 
  -5   2   8     4123.25     3882.18    121.65 o 
  -4   2   8     5117.78     5251.06    123.43 o 
  -3   2   8     2721.76     2627.92     67.60 o 
  -2   2   8    12770.17    12738.26    150.64 o 
  -1   2   8    27850.65    27111.51    344.44 o 
   0   2   8    10234.05    10026.69    133.34 o 
   1   2   8      245.96      181.49     19.16 o 
   2   2   8     6470.95     6262.83     90.54 o 
   3   2   8    33484.89    31589.68    263.51 o 
   4   2   8     4806.59     4495.99     80.38 o 
   5   2   8     2548.77     2486.35     67.45 o 
   6   2   8     3879.25     3691.93     92.99 o 
   7   2   8     2977.46     2835.45     97.20 o 
   8   2   8     3600.15     3484.13    114.88 o 
   9   2   8       15.62       21.11     13.49 o 
  -8   3   8     1912.29     2009.82    105.68 o 
  -7   3   8     3765.00     3770.03    145.61 o 
  -6   3   8      417.14      454.45     41.76 o 
  -5   3   8        9.61       21.64     11.84 o 
  -4   3   8    13819.64    13481.04    243.62 o 
  -3   3   8    11126.46    10662.44    190.41 o 
  -2   3   8    10507.55    10372.46    236.19 o 
  -1   3   8     2314.26     2267.31     60.53 o 
   0   3   8     5278.16     4988.87     88.48 o 
   1   3   8    37245.36    36567.22    428.87 o 
   2   3   8     2908.28     2695.48     73.29 o 
   3   3   8     1231.68     1207.41     37.82 o 
   4   3   8     4495.68     4302.78     85.46 o 
   5   3   8     8838.75     8092.79    130.95 o 
   6   3   8      855.55      832.15     48.76 o 
   7   3   8      328.90      336.58     30.47 o 
   8   3   8      349.37      300.70     31.82 o 
   9   3   8      168.88      134.81     31.13 o 
  -8   4   8       45.27        6.65     33.48 o 
  -7   4   8       19.32       21.29     27.98 o 
  -6   4   8     2508.84     2461.16    117.06 o 
  -5   4   8     2041.11     1910.65     80.77 o 
  -4   4   8     1890.48     1922.13     59.48 o 
  -3   4   8       89.25      105.65     12.73 o 
  -2   4   8     4643.94     4678.74     98.10 o 
  -1   4   8     1053.06     1022.68     44.41 o 
   0   4   8     2729.61     2591.77     67.31 o 
   1   4   8      467.05      455.57     26.77 o 
   2   4   8       99.63      107.58     16.82 o 
   3   4   8     1835.29     1721.06     49.77 o 
   4   4   8     1137.57     1115.88     41.44 o 
   5   4   8     1066.36     1001.67     52.60 o 
   6   4   8       91.57       76.36     17.21 o 
   7   4   8      213.79      180.08     25.93 o 
   8   4   8      291.25      293.30     34.55 o 
   9   4   8      362.42      395.01     41.36 o 
  -8   5   8        1.65       -2.93     15.31 o 
  -7   5   8      126.80       78.40     21.07 o 
  -6   5   8       96.58       76.34     19.87 o 
  -5   5   8      209.02      190.88     26.77 o 
  -4   5   8      457.57      505.57     34.29 o 
  -3   5   8     5960.73     5875.68    107.37 o 
  -2   5   8      153.36      165.33     22.09 o 
  -1   5   8        9.14        8.11     17.66 o 
   0   5   8     1563.08     1453.34     56.53 o 
   1   5   8     1964.93     1688.30     55.63 o 
   2   5   8     7151.75     6571.77    116.00 o 
   3   5   8     1334.36     1230.56     40.20 o 
   4   5   8     4470.62     4017.02     81.82 o 
   5   5   8     1596.32     1457.45     64.18 o 
   6   5   8    10985.23    10525.15    200.46 o 
   7   5   8      164.81      168.62     24.95 o 
   8   5   8       33.24       40.02     20.10 o 
   9   5   8     1535.94     1699.87     98.64 o 
  -8   6   8      405.48      435.79     54.13 o 
  -7   6   8        0.27       16.50     20.12 o 
  -6   6   8      493.45      452.97     54.17 o 
  -5   6   8     1249.47     1474.29     77.25 o 
  -4   6   8     3061.34     3277.06     97.36 o 
  -3   6   8      138.07      140.81     21.62 o 
  -2   6   8     1340.02     1290.37     77.74 o 
  -1   6   8    17350.43    17463.26    243.30 o 
   0   6   8     9121.41     8586.06    126.94 o 
   1   6   8     5326.03     4908.96     86.65 o 
   2   6   8     6111.64     5725.54     81.10 o 
   3   6   8     9732.57     9186.14    141.21 o 
   4   6   8    16001.09    15049.10    204.78 o 
   5   6   8     2910.94     2860.61     82.00 o 
   6   6   8       20.55        7.39     17.35 o 
   7   6   8     3890.11     4002.93    129.70 o 
   8   6   8     4720.67     4869.14    145.15 o 
   9   6   8      805.50      904.99     69.79 o 
  -7   7   8      881.90      949.55     95.44 o 
  -6   7   8     2534.81     2695.58    160.71 o 
  -5   7   8       10.74       26.93     22.90 o 
  -4   7   8     1538.30     1571.41     67.27 o 
  -3   7   8    15427.38    16058.68    279.60 o 
  -2   7   8    10730.33    11170.17    210.53 o 
  -1   7   8     1481.75     1403.15     66.86 o 
   0   7   8     1578.59     1480.92     52.03 o 
   1   7   8    15668.34    14399.50    168.17 o 
   2   7   8    10628.71    10246.65    148.02 o 
   3   7   8     6867.88     6558.42    119.31 o 
   4   7   8      677.52      623.24     39.63 o 
   5   7   8     6225.86     6054.82    158.22 o 
   6   7   8     5874.41     5817.77    157.27 o 
   7   7   8     1005.91     1012.38     64.86 o 
   8   7   8       72.01       64.54     18.81 o 
   9   7   8      736.08      769.19     65.38 o 
  -7   8   8       61.88       74.89     28.68 o 
  -6   8   8      877.78      848.83     90.49 o 
  -5   8   8      879.34      949.32     79.41 o 
  -4   8   8     4479.64     4988.59    164.35 o 
  -3   8   8      293.86      336.70     31.79 o 
  -2   8   8      981.54      923.67     57.42 o 
  -1   8   8     8154.74     7939.87    185.02 o 
   0   8   8     2836.69     2613.20     92.25 o 
   1   8   8     2341.99     2199.37     80.81 o 
   2   8   8      545.16      506.60     34.52 o 
   3   8   8     1738.76     1611.22     61.20 o 
   4   8   8     1327.66     1283.42     57.01 o 
   5   8   8      281.57      296.43     33.53 o 
   6   8   8       18.18       32.05     14.85 o 
   7   8   8       19.03       11.86     15.57 o 
   8   8   8      423.49      409.04     43.03 o 
  -6   9   8      164.66      134.00     38.49 o 
  -5   9   8        6.64      -20.32     20.32 o 
  -4   9   8        2.01       -1.87     24.76 o 
  -3   9   8       76.06       61.78     14.74 o 
  -2   9   8      500.57      524.94     43.41 o 
  -1   9   8      602.43      623.48     45.35 o 
   0   9   8       83.69       77.19     18.14 o 
   1   9   8        1.01       10.48     11.48 o 
   2   9   8      492.14      465.46     30.74 o 
   3   9   8        3.65       12.26      9.96 o 
   4   9   8      170.80      190.12     25.64 o 
   5   9   8     1745.55     1708.39     83.59 o 
   6   9   8      265.17      322.30     36.63 o 
   7   9   8     1114.40     1261.72     73.60 o 
   8   9   8       12.02       49.21     16.08 o 
  -5  10   8      363.96      360.91     43.47 o 
  -4  10   8       68.11       91.99     23.85 o 
  -3  10   8     1875.29     1970.78     86.55 o 
  -2  10   8      422.66      441.67     35.88 o 
  -1  10   8     1083.08     1045.54     57.86 o 
   0  10   8     4629.30     4372.53    115.72 o 
   1  10   8     2246.83     2162.41     74.13 o 
   2  10   8       24.50       24.39     15.84 o 
   3  10   8     2578.19     2383.80     81.88 o 
   4  10   8     8156.28     7963.73    186.07 o 
   5  10   8     2727.56     2945.62    110.68 o 
   6  10   8     1357.05     1511.30     80.47 o 
   7  10   8     2106.23     2210.03     98.57 o 
  -4  11   8       65.83       50.62     17.53 o 
  -3  11   8     3095.97     3378.44    107.19 o 
  -2  11   8     2103.08     2160.47     84.22 o 
  -1  11   8     8129.36     8067.22    206.13 o 
   0  11   8       92.02       74.33     16.06 o 
   1  11   8     1951.44     1843.31     63.65 o 
   2  11   8     8571.54     8122.60    180.00 o 
   3  11   8     3214.33     3273.57    112.73 o 
   4  11   8      941.92      912.79     60.92 o 
   5  11   8     1742.44     1770.46     86.45 o 
   6  11   8     2988.02     3405.40    121.75 o 
   7  11   8     1895.20     2147.90     97.47 o 
  -3  12   8     1850.21     2106.32    104.31 o 
  -2  12   8        7.12       -5.30     12.46 o 
  -1  12   8     2122.15     2176.62    103.40 o 
   0  12   8     3070.84     3140.84    140.89 o 
   1  12   8     3491.96     3388.78     95.03 o 
   2  12   8        5.30        7.15     12.08 o 
   3  12   8       45.19       12.12     21.12 o 
   4  12   8     3560.41     3344.62    141.40 o 
   5  12   8      719.35      769.28     56.59 o 
   6  12   8      523.06      610.19     51.25 o 
  -2  13   8      163.80      179.65     28.17 o 
  -1  13   8     1174.71     1245.77     63.93 o 
   0  13   8      111.84       97.58     19.79 o 
   1  13   8       22.76       39.51     26.20 o 
   2  13   8      322.75      337.73     40.84 o 
   3  13   8       51.14       44.40     19.29 o 
   4  13   8       18.58      -11.12     17.23 o 
   5  13   8        0.20      -23.50     23.50 o 
   0  14   8      623.86      684.64     55.57 o 
   1  14   8      390.67      387.42     44.27 o 
   2  14   8      596.21      559.50     78.88 o 
   3  14   8      471.13      455.70     55.79 o 
  -2 -12   9     1056.23     1145.63     64.30 o 
  -1 -12   9     1990.08     2050.86     87.07 o 
   0 -12   9      331.99      394.30     34.78 o 
  -4 -11   9     2397.15     2363.49    101.98 o 
  -3 -11   9      968.48      963.69     63.36 o 
  -2 -11   9     2056.82     1893.78     82.74 o 
  -1 -11   9      394.94      456.86     36.31 o 
   0 -11   9      554.97      538.01     39.75 o 
   1 -11   9     2822.86     3052.34     88.30 o 
   2 -11   9      745.74      758.45     50.93 o 
  -6 -10   9     1027.68     1019.13     96.75 o 
  -5 -10   9      872.77      822.58     70.14 o 
  -4 -10   9      285.51      226.66     31.95 o 
  -3 -10   9       11.79       29.61     14.37 o 
  -2 -10   9     1239.99     1196.50     65.06 o 
  -1 -10   9      329.64      330.11     31.26 o 
   0 -10   9      798.98      810.60     48.16 o 
   1 -10   9       31.18       21.45      9.90 o 
   2 -10   9       42.44       37.34     11.60 o 
   3 -10   9      431.72      398.50     38.28 o 
  -6  -9   9      112.82       60.44     27.56 o 
  -5  -9   9        1.35      -21.94     24.38 o 
  -4  -9   9       98.16       92.66     21.71 o 
  -3  -9   9       98.58       57.88     18.40 o 
  -2  -9   9       66.47       41.87     13.37 o 
  -1  -9   9        2.30        3.19     12.74 o 
   0  -9   9      323.82      297.11     29.50 o 
   1  -9   9      551.00      580.76     37.09 o 
   2  -9   9      256.67      251.68     27.95 o 
   3  -9   9      120.71       74.21     28.21 o 
   4  -9   9      168.62      215.84     28.35 o 
  -7  -8   9        1.07       12.43     27.86 o 
  -6  -8   9      387.38      383.93     59.99 o 
  -5  -8   9      705.77      625.04     69.16 o 
  -4  -8   9     1679.54     1573.93     96.95 o 
  -3  -8   9       11.45        9.08     15.44 o 
  -2  -8   9      952.23      875.78     47.72 o 
  -1  -8   9     6108.26     5757.20    126.56 o 
   0  -8   9     1791.07     1807.00     70.35 o 
   1  -8   9     1031.37     1080.11     55.05 o 
   2  -8   9     1630.46     1625.55     66.67 o 
   3  -8   9     2504.54     2574.45     96.03 o 
   4  -8   9     3540.52     3524.56    115.06 o 
   5  -8   9      313.30      440.66     40.29 o 
  -7  -7   9      814.73      797.93     74.45 o 
  -6  -7   9     2877.89     2906.90    160.48 o 
  -5  -7   9       97.22       48.17     28.16 o 
  -4  -7   9      977.07      828.87     69.54 o 
  -3  -7   9     6098.97     5964.58    205.49 o 
  -2  -7   9     7858.82     7445.22    139.75 o 
  -1  -7   9      623.18      568.79     38.13 o 
   0  -7   9     3162.42     3167.52     92.80 o 
   1  -7   9     6080.46     6056.53    135.16 o 
   2  -7   9     4263.86     4326.67    117.59 o 
   3  -7   9     2676.09     2683.47     93.19 o 
   4  -7   9      783.83      812.77     48.33 o 
   5  -7   9     1131.61     1078.87     56.91 o 
   6  -7   9     2268.20     2435.62     99.68 o 
  -8  -6   9      747.62      794.82     71.07 o 
  -7  -6   9      113.96      145.26     29.61 o 
  -6  -6   9     2334.41     2395.96     92.89 o 
  -5  -6   9     1886.08     1880.47     86.06 o 
  -4  -6   9     4924.88     4696.32    137.29 o 
  -3  -6   9       36.76       41.04     22.69 o 
  -2  -6   9      409.44      407.29     30.36 o 
  -1  -6   9     8432.60     7871.30    143.85 o 
   0  -6   9     3285.53     3212.89     89.43 o 
   1  -6   9     2880.61     2693.13     85.82 o 
   2  -6   9      771.96      731.43     44.46 o 
   3  -6   9     2340.82     2190.16     79.22 o 
   4  -6   9      963.15     1009.75     53.81 o 
   5  -6   9      498.55      475.89     37.26 o 
   6  -6   9       47.15       50.81     24.39 o 
   7  -6   9        3.22       -1.85     14.21 o 
  -8  -5   9      823.24      857.88     66.54 o 
  -7  -5   9      207.29      227.38     34.93 o 
  -6  -5   9     1380.34     1509.17     74.45 o 
  -5  -5   9       59.65        9.27     13.70 o 
  -4  -5   9      435.46      398.06     35.69 o 
  -3  -5   9      444.40      465.36     33.97 o 
  -2  -5   9     1636.01     1545.73     56.04 o 
  -1  -5   9      164.80      151.70     18.03 o 
   0  -5   9        2.93      -11.74     11.74 o 
   1  -5   9      511.75      577.66     35.17 o 
   2  -5   9     1864.21     1870.74     70.66 o 
   3  -5   9     3765.05     3649.09    105.91 o 
   4  -5   9      441.76      428.97     43.08 o 
   5  -5   9      285.51      289.67     25.67 o 
   6  -5   9      132.97      147.34     22.51 o 
   7  -5   9      279.08      269.98     31.77 o 
  -8  -4   9      231.82      242.10     36.56 o 
  -7  -4   9       52.40       36.26     15.10 o 
  -6  -4   9      435.92      443.18     40.28 o 
  -5  -4   9     1234.02     1124.54     62.96 o 
  -4  -4   9      193.01      171.73     29.56 o 
  -3  -4   9     2298.52     2166.39     61.15 o 
  -2  -4   9      925.75      906.80     39.19 o 
  -1  -4   9     2078.41     2003.66     59.48 o 
   0  -4   9     5668.56     5435.70    108.23 o 
   1  -4   9     3112.26     2817.20     95.29 o 
   2  -4   9       41.56       75.56     11.78 o 
   3  -4   9      496.88      575.54     31.76 o 
   4  -4   9     6085.50     6052.42    112.43 o 
   5  -4   9     1360.22     1322.85     54.18 o 
   6  -4   9      435.83      479.47     37.45 o 
   7  -4   9     1763.76     1887.43     92.07 o 
  -8  -3   9        6.82       43.60     19.97 o 
  -7  -3   9     1335.71     1471.72     76.41 o 
  -6  -3   9     2678.16     2580.03    110.21 o 
  -5  -3   9     1688.06     1645.89     77.76 o 
  -4  -3   9      159.48      196.89     28.54 o 
  -3  -3   9    10466.27     9837.10    203.85 o 
  -2  -3   9     8694.55     8222.83    111.07 o 
  -1  -3   9    13484.73    12931.89    146.03 o 
   0  -3   9      461.88      487.00     21.52 o 
   1  -3   9     6082.62     6110.93    157.66 o 
   2  -3   9    21737.41    21104.34    426.16 o 
   3  -3   9     3171.49     3166.48    121.19 o 
   4  -3   9       22.41       27.28      9.50 o 
   5  -3   9     1870.96     1771.65     51.73 o 
   6  -3   9     5794.42     5760.18    177.88 o 
   7  -3   9     2106.48     2169.35    103.57 o 
   8  -3   9      340.95      365.58     36.32 o 
  -9  -2   9      290.18      349.17     43.15 o 
  -8  -2   9     2830.24     2878.85    123.07 o 
  -7  -2   9      455.67      444.50     45.66 o 
  -6  -2   9       24.94       31.37     17.31 o 
  -5  -2   9     4813.27     4599.41    156.09 o 
  -4  -2   9     6599.12     6193.90    182.80 o 
  -3  -2   9     6348.09     5964.76    146.97 o 
  -2  -2   9       28.02       54.06     12.87 o 
  -1  -2   9    10023.53     9688.08    132.84 o 
   0  -2   9    15125.55    15244.34    277.64 o 
   1  -2   9    14941.99    15174.99    331.89 o 
   2  -2   9       43.75       44.75      9.59 o 
   3  -2   9      885.46      881.33     37.36 o 
   4  -2   9     4958.63     4954.19     95.13 o 
   5  -2   9     3524.67     3451.51     74.34 o 
   6  -2   9      627.83      633.55     34.95 o 
   7  -2   9     1597.61     1467.08     65.80 o 
   8  -2   9      168.87      190.21     25.05 o 
  -9  -1   9      467.15      379.39     43.83 o 
  -8  -1   9      121.01       76.61     34.52 o 
  -7  -1   9      904.84      914.01     71.90 o 
  -6  -1   9     3427.84     3309.08    147.64 o 
  -5  -1   9      953.61      852.76     56.58 o 
  -4  -1   9      733.65      689.39     45.56 o 
  -3  -1   9     5438.50     5040.81    128.21 o 
  -2  -1   9     2453.02     2374.68     71.81 o 
  -1  -1   9     3946.46     3836.48     69.49 o 
   0  -1   9       80.83       77.46     14.90 o 
   1  -1   9      584.11      589.52     26.98 o 
   2  -1   9     2752.27     2718.67     76.85 o 
   3  -1   9      526.66      521.03     26.92 o 
   4  -1   9       90.03       71.90     14.43 o 
   5  -1   9        5.47       -2.68      8.98 o 
   6  -1   9        4.99       13.72     12.79 o 
   7  -1   9       32.66       59.06     14.28 o 
   8  -1   9       23.13        9.75     12.45 o 
  -9   0   9      181.73      152.69     39.69 o 
  -8   0   9      118.75      130.69     23.00 o 
  -7   0   9        8.02       22.53     13.88 o 
  -6   0   9        7.10       38.67     17.87 o 
  -5   0   9      166.97      154.49     25.75 o 
  -4   0   9        0.37       -2.07     12.95 o 
  -3   0   9       60.37       65.03      9.93 o 
  -2   0   9        2.64        9.98      9.14 o 
  -1   0   9      135.71      123.21     13.67 o 
   0   0   9     2944.32     2952.00     62.26 o 
   1   0   9      952.15      984.94     34.97 o 
   2   0   9     3106.80     2971.91     67.40 o 
   3   0   9      962.69      950.88     36.78 o 
   4   0   9      767.77      747.20     43.85 o 
   5   0   9     3805.74     3772.79     83.97 o 
   6   0   9      318.12      335.29     24.31 o 
   7   0   9       74.28       44.81     16.67 o 
   8   0   9      654.53      676.34     45.47 o 
   9   0   9     1136.70     1161.76     66.48 o 
  -8   1   9       15.49       28.97     21.76 o 
  -7   1   9      738.01      754.80     56.08 o 
  -6   1   9      846.83      785.67     55.05 o 
  -5   1   9     4335.41     4112.93    127.77 o 
  -4   1   9       13.04       29.28     13.95 o 
  -3   1   9      228.85      221.63     21.25 o 
  -2   1   9    16022.89    15402.29    189.59 o 
  -1   1   9    12611.62    12737.87    283.18 o 
   0   1   9     2507.51     2557.57     76.55 o 
   1   1   9     1722.80     1630.25     52.13 o 
   2   1   9    23070.50    21885.73    220.70 o 
   3   1   9     9778.00     9287.29     96.16 o 
   4   1   9     5703.56     5333.16     92.33 o 
   5   1   9     1671.95     1567.36     54.04 o 
   6   1   9     2808.31     2649.13     79.25 o 
   7   1   9     8334.66     8049.66    176.49 o 
   8   1   9      791.05      817.90     62.22 o 
   9   1   9       66.65       71.54     16.63 o 
  -8   2   9      989.98      911.94     70.83 o 
  -7   2   9     2189.27     2306.30    113.65 o 
  -6   2   9      685.11      637.06     50.67 o 
  -5   2   9     2794.10     2697.45    102.53 o 
  -4   2   9     6711.24     6559.61    168.40 o 
  -3   2   9    17444.13    16303.46    210.65 o 
  -2   2   9      966.56      920.87     44.66 o 
  -1   2   9       34.86       43.51      9.36 o 
   0   2   9    31264.82    30281.62    258.66 o 
   1   2   9    14968.23    14151.54    174.92 o 
   2   2   9    12994.59    12176.28    131.25 o 
   3   2   9     1335.70     1346.48     39.45 o 
   4   2   9     8875.09     7912.09     94.33 o 
   5   2   9     8328.20     7851.54    126.92 o 
   6   2   9     3018.06     3015.52     85.90 o 
   7   2   9        1.51       23.05     12.06 o 
   8   2   9      645.06      671.68     48.68 o 
   9   2   9     2223.26     2369.25     97.02 o 
  -8   3   9      294.83      350.58     45.32 o 
  -7   3   9     1732.84     1631.80     96.09 o 
  -6   3   9     1725.01     1703.51     96.89 o 
  -5   3   9     6673.72     6336.66    175.47 o 
  -4   3   9      672.46      642.14     40.79 o 
  -3   3   9      104.25      110.64     15.64 o 
  -2   3   9     6956.47     6732.68    194.04 o 
  -1   3   9    15865.31    15495.47    169.57 o 
   0   3   9     1929.29     1894.31     55.90 o 
   1   3   9       51.65       62.02      9.58 o 
   2   3   9    11545.32    10954.30    151.33 o 
   3   3   9     1960.50     1868.26     51.09 o 
   4   3   9     5497.37     5044.81    104.11 o 
   5   3   9      141.54      128.17     18.69 o 
   6   3   9       50.87       63.83     16.68 o 
   7   3   9     1914.23     1867.42     79.97 o 
   8   3   9        5.16       -2.64     18.89 o 
   9   3   9        0.11      -15.09     15.09 o 
  -8   4   9      458.89      513.17     55.66 o 
  -7   4   9      295.32      301.56     41.13 o 
  -6   4   9      629.16      631.51     58.42 o 
  -5   4   9     2842.33     2743.19    114.72 o 
  -4   4   9      191.95      161.92     27.76 o 
  -3   4   9     4125.89     4165.43    129.25 o 
  -2   4   9        1.51        6.86      8.85 o 
  -1   4   9      365.81      346.09     27.57 o 
   0   4   9      829.92      834.78     41.10 o 
   1   4   9      380.63      420.96     23.65 o 
   2   4   9      196.50      219.59     21.36 o 
   3   4   9      525.14      526.06     26.06 o 
   4   4   9      572.61      523.02     35.27 o 
   5   4   9     4219.81     4085.16    110.63 o 
   6   4   9      141.65       73.30     24.68 o 
   7   4   9      306.77      287.80     32.61 o 
   8   4   9      127.93      153.15     23.86 o 
   9   4   9       89.71      124.01     25.94 o 
  -8   5   9        0.36        0.72     18.11 o 
  -7   5   9       21.19       24.81     17.79 o 
  -6   5   9       72.44       56.34     18.03 o 
  -5   5   9     1172.89     1182.89     80.88 o 
  -4   5   9      159.90      143.56     18.68 o 
  -3   5   9       36.54       50.12     20.19 o 
  -2   5   9     3602.81     3692.85    144.41 o 
  -1   5   9     2196.04     2097.42     85.55 o 
   0   5   9     8412.73     7698.09    150.84 o 
   1   5   9       89.76       63.34     11.45 o 
   2   5   9      845.61      804.75     44.63 o 
   3   5   9    10358.55     9614.72    149.47 o 
   4   5   9     5330.72     5171.23    111.71 o 
   5   5   9      788.61      798.84     42.70 o 
   6   5   9     1120.17     1065.42     56.83 o 
   7   5   9     2333.67     2266.81     92.79 o 
   8   5   9     2041.16     2025.35    103.18 o 
   9   5   9      431.62      558.45     62.60 o 
  -7   6   9     1687.05     1852.78    113.00 o 
  -6   6   9      399.14      451.44     54.48 o 
  -5   6   9      187.08      199.42     32.58 o 
  -4   6   9     2500.43     2689.10    104.98 o 
  -3   6   9     6404.94     6818.52    215.82 o 
  -2   6   9     8726.27     8898.13    222.84 o 
  -1   6   9      136.04      133.20     22.51 o 
   0   6   9     5353.43     4942.07    117.69 o 
   1   6   9    18719.72    17470.30    316.32 o 
   2   6   9    14024.14    12759.79    184.72 o 
   3   6   9     1130.43     1123.55     49.38 o 
   4   6   9     1890.06     1838.94     69.32 o 
   5   6   9    10733.86    10179.47    191.08 o 
   6   6   9     4727.37     4577.87    139.94 o 
   7   6   9     1099.63     1204.58     72.49 o 
   8   6   9      397.03      487.09     46.22 o 
   9   6   9      907.20      939.27     83.76 o 
  -7   7   9        0.88        3.88     27.05 o 
  -6   7   9      986.56      999.92    100.16 o 
  -5   7   9     4864.42     5128.73    184.20 o 
  -4   7   9     3112.49     3509.31    138.09 o 
  -3   7   9      168.11      206.08     25.41 o 
  -2   7   9     4583.32     4950.88    141.68 o 
  -1   7   9     7833.05     7663.04    163.30 o 
   0   7   9    13833.08    13001.47    192.71 o 
   1   7   9      192.15      184.85     22.49 o 
   2   7   9      471.05      420.08     32.13 o 
   3   7   9    13247.56    12336.74    208.28 o 
   4   7   9     6013.00     5514.22    123.32 o 
   5   7   9     1857.59     1884.32     79.69 o 
   6   7   9      407.76      374.37     38.84 o 
   7   7   9     1219.51     1222.13     77.05 o 
   8   7   9      273.07      362.97     46.85 o 
  -6   8   9      203.93      195.92     43.30 o 
  -5   8   9      108.74      131.37     29.32 o 
  -4   8   9      642.23      820.21     60.31 o 
  -3   8   9     3092.78     3244.16    118.08 o 
  -2   8   9     1176.01     1191.72     80.58 o 
  -1   8   9     1811.19     1716.19     86.41 o 
   0   8   9      860.42      853.83     53.58 o 
   1   8   9     1140.78     1069.24     57.13 o 
   2   8   9     2146.47     2006.48     70.40 o 
   3   8   9      601.68      525.71     38.85 o 
   4   8   9     1019.57      956.69     50.85 o 
   5   8   9      370.84      352.81     33.17 o 
   6   8   9        7.92       33.52     28.43 o 
   7   8   9        6.82        6.02     15.48 o 
   8   8   9       11.23      -10.98     13.14 o 
  -6   9   9        1.33       23.61     28.12 o 
  -5   9   9      320.93      384.79     50.87 o 
  -4   9   9      267.66      326.64     41.74 o 
  -3   9   9       97.16       94.70     20.87 o 
  -2   9   9       85.45       96.47     19.95 o 
  -1   9   9      757.23      715.19     54.98 o 
   0   9   9      247.16      165.50     22.93 o 
   1   9   9      181.12      133.40     19.86 o 
   2   9   9        3.91       31.84     14.44 o 
   3   9   9     1087.93     1046.05     48.01 o 
   4   9   9      624.40      608.41     45.79 o 
   5   9   9     2271.06     2380.57    101.13 o 
   6   9   9       98.14      148.05     28.27 o 
   7   9   9      229.63      199.73     30.92 o 
   8   9   9     1639.59     1950.75     94.54 o 
  -5  10   9       19.54       23.27     21.81 o 
  -4  10   9      154.82      109.69     29.06 o 
  -3  10   9      789.79      855.22     93.17 o 
  -2  10   9     4727.76     4979.33    156.61 o 
  -1  10   9      574.93      541.91     45.91 o 
   0  10   9       41.40        8.62     12.91 o 
   1  10   9     4024.57     3975.57    112.64 o 
   2  10   9     5507.10     5221.26    115.50 o 
   3  10   9     5270.69     4975.30    120.79 o 
   4  10   9      461.26      312.61     33.37 o 
   5  10   9     1830.06     1752.94     87.62 o 
   6  10   9     5340.01     5723.28    161.35 o 
   7  10   9     1708.46     1878.37     91.96 o 
  -4  11   9     3836.31     4479.76    155.77 o 
  -3  11   9      625.51      678.42     55.02 o 
  -2  11   9      188.51      196.26     27.28 o 
  -1  11   9     4458.80     4387.80    129.30 o 
   0  11   9     6327.59     6332.51    150.97 o 
   1  11   9     2652.87     2601.22     83.49 o 
   2  11   9       89.87       82.23     22.52 o 
   3  11   9     4413.98     4238.80    138.33 o 
   4  11   9     3659.77     3616.69    126.04 o 
   5  11   9     4970.67     5131.95    158.78 o 
   6  11   9       52.62       25.27     15.68 o 
  -3  12   9      307.41      345.28     42.31 o 
  -2  12   9     3846.31     4212.98    134.57 o 
  -1  12   9      261.22      268.33     37.73 o 
   0  12   9      326.72      329.53     31.62 o 
   1  12   9     2002.43     1961.08     66.88 o 
   2  12   9     1191.65     1229.95     59.87 o 
   3  12   9     1477.85     1374.18    103.12 o 
   4  12   9       58.86       37.96     12.52 o 
   5  12   9      228.14      207.21     30.23 o 
   6  12   9      309.96      349.66     39.55 o 
  -1  13   9        9.54       -0.84     15.76 o 
   0  13   9      303.66      300.76     31.35 o 
   1  13   9       64.27       40.66     16.83 o 
   2  13   9      125.58       86.82     23.09 o 
   3  13   9       28.16      -19.71     19.71 o 
   4  13   9      211.64      201.13     36.83 o 
  -3 -11  10      312.59      275.57     33.98 o 
  -2 -11  10      861.93      933.42     58.47 o 
  -1 -11  10     1560.90     1674.76     78.07 o 
   0 -11  10      284.02      258.10     27.93 o 
   1 -11  10        0.56        8.91     13.12 o 
  -5 -10  10      235.30      246.77     68.52 o 
  -4 -10  10      431.73      397.54     58.29 o 
  -3 -10  10      697.75      669.70     47.87 o 
  -2 -10  10        1.37       13.07     11.70 o 
  -1 -10  10        0.33       13.40     15.86 o 
   0 -10  10      142.93      155.83     20.85 o 
   1 -10  10        2.88       -8.05     11.94 o 
   2 -10  10        3.80        3.25     12.06 o 
   3 -10  10        2.96      -13.35     15.59 o 
  -6  -9  10        0.29       10.57     24.16 o 
  -5  -9  10      153.87      128.57     30.12 o 
  -4  -9  10      172.34      155.96     33.55 o 
  -3  -9  10       20.10       10.60     17.58 o 
  -2  -9  10      307.54      282.74     36.56 o 
  -1  -9  10       42.46       29.40     11.73 o 
   0  -9  10     1093.71     1086.98     55.22 o 
   1  -9  10      119.90      166.69     26.82 o 
   2  -9  10       84.32       75.04     23.59 o 
   3  -9  10     1573.74     1677.32     79.61 o 
   4  -9  10      429.38      466.15     43.01 o 
  -6  -8  10       70.23       41.34     35.50 o 
  -5  -8  10       19.82       26.08     21.21 o 
  -4  -8  10     1082.90     1033.41     78.62 o 
  -3  -8  10     1527.95     1448.55     89.71 o 
  -2  -8  10     3044.96     2956.05    101.75 o 
  -1  -8  10       25.22       13.12     11.41 o 
   0  -8  10     2410.09     2460.81     82.99 o 
   1  -8  10     2587.80     2691.49    121.58 o 
   2  -8  10     3380.29     3364.89    107.62 o 
   3  -8  10       48.26       87.32     22.18 o 
   4  -8  10      260.36      335.76     35.12 o 
   5  -8  10     1682.88     1842.23     83.08 o 
  -7  -7  10       18.20        3.36     26.24 o 
  -6  -7  10     1138.41     1156.14     88.78 o 
  -5  -7  10     6070.18     5951.03    232.95 o 
  -4  -7  10     1381.75     1294.21     88.63 o 
  -3  -7  10      208.98      197.77     29.84 o 
  -2  -7  10     2707.81     2562.64     93.43 o 
  -1  -7  10     3481.51     3368.23     94.31 o 
   0  -7  10     8038.06     7726.01    148.11 o 
   1  -7  10       10.53       23.68     13.24 o 
   2  -7  10      663.63      682.82     46.82 o 
   3  -7  10     3071.66     3254.73     99.11 o 
   4  -7  10     2172.15     2302.41     83.84 o 
   5  -7  10      286.47      304.85     29.49 o 
  -7  -6  10     2435.41     2528.75    112.61 o 
  -6  -6  10      244.85      256.41     47.58 o 
  -5  -6  10       31.52       23.32     20.69 o 
  -4  -6  10      919.94      854.74     62.16 o 
  -3  -6  10     4076.27     3837.80    129.71 o 
  -2  -6  10     2073.90     1971.87     74.88 o 
  -1  -6  10       91.78       86.72     15.92 o 
   0  -6  10      864.85      868.38     46.19 o 
   1  -6  10       67.51       88.89     21.62 o 
   2  -6  10     3550.59     3597.03    110.28 o 
   3  -6  10     1246.81     1122.28     63.01 o 
   4  -6  10       19.72       -0.70     19.87 o 
   5  -6  10      439.14      477.23     36.82 o 
   6  -6  10        2.22       -0.48     19.72 o 
  -8  -5  10      172.99      136.53     27.35 o 
  -7  -5  10      399.55      460.51     47.59 o 
  -6  -5  10      228.88      186.26     27.52 o 
  -5  -5  10     1714.84     1654.20     77.62 o 
  -4  -5  10       80.91       70.79     22.38 o 
  -3  -5  10      105.31      110.17     19.14 o 
  -2  -5  10      357.81      348.23     28.98 o 
  -1  -5  10      425.12      420.66     31.22 o 
   0  -5  10       47.82       44.13     14.17 o 
   1  -5  10        9.56       10.39     12.00 o 
   2  -5  10       60.23       36.19     17.74 o 
   3  -5  10     2076.56     2128.42    119.29 o 
   4  -5  10      398.13      443.41     38.41 o 
   5  -5  10      798.20      850.34     64.87 o 
   6  -5  10      256.08      270.24     31.91 o 
   7  -5  10       38.94       52.09     18.88 o 
  -8  -4  10       11.59       12.54     22.35 o 
  -7  -4  10      174.02      207.26     28.16 o 
  -6  -4  10      341.14      370.47     37.96 o 
  -5  -4  10       56.91       53.20     19.26 o 
  -4  -4  10      261.45      281.36     33.04 o 
  -3  -4  10      898.17      794.54     52.14 o 
  -2  -4  10     6764.46     6363.85    109.60 o 
  -1  -4  10       32.75       19.69     10.50 o 
   0  -4  10       50.82       61.11     14.04 o 
   1  -4  10     4778.21     4825.17    161.76 o 
   2  -4  10     7238.92     7271.23    190.68 o 
   3  -4  10     5681.04     5387.63    176.30 o 
   4  -4  10      164.20      198.03     23.60 o 
   5  -4  10     1252.42     1354.61     86.93 o 
   6  -4  10     2952.50     2976.52    113.36 o 
   7  -4  10     1477.82     1538.04     70.37 o 
  -8  -3  10      587.05      728.20     80.89 o 
  -7  -3  10      763.56      856.94     74.11 o 
  -6  -3  10     1508.82     1505.79     77.06 o 
  -5  -3  10     3216.77     3243.66    112.12 o 
  -4  -3  10     6232.77     5713.59    153.81 o 
  -3  -3  10     1344.34     1304.01     64.57 o 
  -2  -3  10      150.13      154.29     15.64 o 
  -1  -3  10    10702.46    10559.63    147.43 o 
   0  -3  10    17173.47    16867.39    242.44 o 
   1  -3  10     5653.93     5353.57    141.23 o 
   2  -3  10      294.49      305.12     20.74 o 
   3  -3  10     4269.47     4307.93    174.09 o 
   4  -3  10     6830.60     6615.18    137.81 o 
   5  -3  10     5625.79     5750.26    168.93 o 
   6  -3  10      174.27      163.74     25.90 o 
   7  -3  10       75.99       42.69     20.68 o 
  -8  -2  10      263.08      281.18     36.75 o 
  -7  -2  10     2967.67     3001.12    111.36 o 
  -6  -2  10     2755.61     2780.17    105.66 o 
  -5  -2  10     1554.61     1501.60     76.22 o 
  -4  -2  10     2747.08     2730.70    102.33 o 
  -3  -2  10     2796.34     2662.51     95.09 o 
  -2  -2  10    16389.29    16158.24    299.38 o 
  -1  -2  10     1339.27     1260.10     47.05 o 
   0  -2  10       47.03       75.18     14.56 o 
   1  -2  10     9700.32     9553.00    207.54 o 
   2  -2  10     4981.44     4881.11     98.11 o 
   3  -2  10     4437.69     4343.19    174.69 o 
   4  -2  10      183.23      171.72     16.77 o 
   5  -2  10     1672.67     1579.11     58.10 o 
   6  -2  10      946.32      890.55     43.35 o 
   7  -2  10      780.88      835.72     50.33 o 
   8  -2  10        5.81       10.44     17.05 o 
  -8  -1  10      461.69      413.25     42.54 o 
  -7  -1  10      405.31      342.91     36.32 o 
  -6  -1  10      447.86      482.00     44.74 o 
  -5  -1  10      975.79      975.35     62.29 o 
  -4  -1  10     1242.19     1194.66     68.66 o 
  -3  -1  10     1716.60     1601.42     73.25 o 
  -2  -1  10      433.04      402.40     29.59 o 
  -1  -1  10      320.30      323.63     19.96 o 
   0  -1  10     2488.03     2542.15     68.18 o 
   1  -1  10       48.19       67.12     12.32 o 
   2  -1  10      677.00      674.31     31.96 o 
   3  -1  10      612.75      598.78     30.88 o 
   4  -1  10      195.98      187.41     19.09 o 
   5  -1  10       17.77       32.95     10.61 o 
   6  -1  10      174.27      180.82     21.37 o 
   7  -1  10      461.55      421.31     35.49 o 
   8  -1  10       53.93       48.57     15.62 o 
  -8   0  10       52.88       31.12     16.84 o 
  -7   0  10      151.89      157.16     27.22 o 
  -6   0  10      308.18      341.19     36.14 o 
  -5   0  10        4.35        0.11     16.86 o 
  -4   0  10     1056.31      946.63     60.53 o 
  -3   0  10      438.83      399.15     36.54 o 
  -2   0  10     2074.09     2016.01     64.81 o 
  -1   0  10      795.61      703.29     32.05 o 
   0   0  10      642.19      631.18     30.58 o 
   1   0  10      394.26      364.09     22.11 o 
   2   0  10     4690.33     4560.39     89.93 o 
   3   0  10     5302.42     5335.17     91.67 o 
   4   0  10      249.90      209.70     18.08 o 
   5   0  10       94.00       97.24     16.24 o 
   6   0  10     4755.77     4496.66    102.55 o 
   7   0  10     1567.86     1539.95     68.56 o 
   8   0  10     1135.26     1221.16     62.40 o 
  -8   1  10      965.27     1100.28     79.48 o 
  -7   1  10      349.18      326.13     39.98 o 
  -6   1  10        0.58        4.89     14.80 o 
  -5   1  10      759.42      735.01     54.46 o 
  -4   1  10     5933.08     5771.24    157.23 o 
  -3   1  10     3103.93     2818.60    106.66 o 
  -2   1  10     1341.50     1336.11     62.77 o 
  -1   1  10     6408.26     6343.92    189.96 o 
   0   1  10     7746.34     7816.71    155.32 o 
   1   1  10    23057.38    23014.54    361.09 o 
   2   1  10      424.84      419.46     23.84 o 
   3   1  10      654.37      614.43     26.66 o 
   4   1  10    10727.21    10137.59    151.08 o 
   5   1  10     6857.62     6313.01    116.58 o 
   6   1  10     1465.29     1535.97     61.50 o 
   7   1  10       45.16       65.62     23.50 o 
   8   1  10     2502.79     2538.14    100.20 o 
  -8   2  10       91.31      100.56     25.40 o 
  -7   2  10      200.69      277.60     42.25 o 
  -6   2  10     7033.34     6689.61    184.37 o 
  -5   2  10     2828.50     2748.55    106.23 o 
  -4   2  10      663.34      645.81     51.04 o 
  -3   2  10     5992.75     5923.95    149.28 o 
  -2   2  10    12242.83    12195.40    238.97 o 
  -1   2  10    14286.75    14524.78    329.33 o 
   0   2  10     3633.83     3521.39     83.64 o 
   1   2  10     3873.68     3603.48     86.02 o 
   2   2  10     5190.43     4700.78     83.31 o 
   3   2  10    19898.74    18519.55    288.70 o 
   4   2  10     1215.62     1193.75     49.05 o 
   5   2  10       77.02       90.11     12.59 o 
   6   2  10     4520.17     4251.92    106.74 o 
   7   2  10     1485.07     1434.18     72.93 o 
   8   2  10      864.17      878.84     70.68 o 
  -8   3  10      693.03      719.45     64.26 o 
  -7   3  10     1786.89     1997.07    109.42 o 
  -6   3  10        0.57       -3.35     17.16 o 
  -5   3  10      747.91      744.54     57.60 o 
  -4   3  10     6032.06     5975.62    149.78 o 
  -3   3  10     1451.07     1376.77     70.88 o 
  -2   3  10     5011.75     5077.78    130.15 o 
  -1   3  10     2629.72     2406.86     68.07 o 
   0   3  10     2672.48     2581.78     67.14 o 
   1   3  10     9337.65     9062.25    139.19 o 
   2   3  10       39.79       25.74     13.15 o 
   3   3  10      355.21      315.53     25.48 o 
   4   3  10      379.84      389.69     31.08 o 
   5   3  10     1170.71     1087.16     58.10 o 
   6   3  10       80.77       76.40     24.81 o 
   7   3  10       16.94       13.71     13.40 o 
   8   3  10      226.56      221.11     31.98 o 
  -7   4  10        3.14      -17.02     17.02 o 
  -6   4  10      636.95      548.19     55.26 o 
  -5   4  10      128.24       45.03     18.32 o 
  -4   4  10      387.57      309.04     32.65 o 
  -3   4  10      152.33      150.93     20.61 o 
  -2   4  10      381.16      407.29     33.69 o 
  -1   4  10      597.95      575.48     43.55 o 
   0   4  10       82.51       74.01     19.01 o 
   1   4  10      339.58      287.53     19.71 o 
   2   4  10     4086.76     3870.82     98.78 o 
   3   4  10       44.42       37.26     11.73 o 
   4   4  10     1522.06     1446.39     59.77 o 
   5   4  10        7.04        3.07     13.92 o 
   6   4  10      346.09      369.07     34.00 o 
   7   4  10     3501.10     3463.95    128.94 o 
   8   4  10      548.33      653.97     53.67 o 
  -7   5  10        5.18      -19.76     24.06 o 
  -6   5  10      655.21      756.14     66.08 o 
  -5   5  10      226.93      207.92     29.65 o 
  -4   5  10      807.06      865.43     54.97 o 
  -3   5  10     4427.53     4622.43    146.50 o 
  -2   5  10       58.96       67.54     17.48 o 
  -1   5  10      159.82      148.66     23.07 o 
   0   5  10     5616.79     5265.61    133.38 o 
   1   5  10     9912.49     9272.62    163.38 o 
   2   5  10     3191.85     3014.36     95.42 o 
   3   5  10     1441.05     1288.86     51.15 o 
   4   5  10     8106.87     7744.78    142.23 o 
   5   5  10     5898.80     5615.48    119.37 o 
   6   5  10     4628.20     4732.82    123.15 o 
   7   5  10       30.20       28.70     17.48 o 
   8   5  10      190.97      180.81     34.66 o 
  -7   6  10      144.05      134.63     38.92 o 
  -6   6  10     1528.30     1627.24    105.00 o 
  -5   6  10     2037.58     2225.59    139.95 o 
  -4   6  10     3527.79     3797.92    124.92 o 
  -3   6  10        6.73       38.69     26.64 o 
  -2   6  10     5456.70     5604.70    172.22 o 
  -1   6  10    14220.19    14063.89    253.08 o 
   0   6  10     3139.80     2925.53     92.45 o 
   1   6  10      944.72      873.58     47.76 o 
   2   6  10     6993.23     6614.18    143.34 o 
   3   6  10    10915.46    10143.89    160.58 o 
   4   6  10     7019.69     6639.31    139.07 o 
   5   6  10      540.33      556.13     44.76 o 
   6   6  10      395.22      325.11     33.74 o 
   7   6  10     3870.45     3744.14    129.19 o 
   8   6  10     2462.95     2837.42    124.71 o 
  -6   7  10     1315.32     1499.16    123.10 o 
  -5   7  10      244.70      257.00     55.28 o 
  -4   7  10     2717.24     2873.27    125.18 o 
  -3   7  10     6150.84     6667.59    211.95 o 
  -2   7  10     4332.98     4359.94    139.23 o 
  -1   7  10       48.35       23.59     15.47 o 
   0   7  10     1418.53     1345.45     60.76 o 
   1   7  10     9530.78     9073.84    179.61 o 
   2   7  10     3445.43     3208.03     99.54 o 
   3   7  10      365.32      338.27     27.78 o 
   4   7  10     2745.69     2722.28     88.25 o 
   5   7  10     2269.35     2102.28     86.37 o 
   6   7  10     2179.99     2137.36     97.47 o 
   7   7  10      103.48      121.10     21.24 o 
   8   7  10       42.17       27.65     24.20 o 
  -6   8  10      668.90      918.43     99.04 o 
  -5   8  10      318.51      367.52     63.44 o 
  -4   8  10      983.72     1194.51     72.37 o 
  -3   8  10      332.09      338.87     38.22 o 
  -2   8  10       68.71       75.46     41.02 o 
  -1   8  10     1456.18     1404.85     78.88 o 
   0   8  10      125.53      122.97     20.81 o 
   1   8  10      129.23       91.69     15.63 o 
   2   8  10      371.60      295.23     29.19 o 
   3   8  10        9.87       20.98     16.65 o 
   4   8  10      103.03      103.52     18.06 o 
   5   8  10       78.42       98.62     29.23 o 
   6   8  10       15.71       12.37     16.34 o 
   7   8  10      475.92      508.69     49.07 o 
   8   8  10        7.27       13.36     16.84 o 
  -5   9  10       17.32       18.29     25.08 o 
  -4   9  10        0.25       39.95     21.21 o 
  -3   9  10      377.35      478.79     45.13 o 
  -2   9  10      333.75      317.76     39.81 o 
  -1   9  10      578.22      573.19     49.60 o 
   0   9  10      820.56      800.88     51.85 o 
   1   9  10     1672.99     1464.36     69.15 o 
   2   9  10     3704.80     3314.98    101.13 o 
   3   9  10       59.95       33.79     15.22 o 
   4   9  10      225.06      226.65     29.78 o 
   5   9  10     3387.02     3427.10    112.53 o 
   6   9  10     1901.37     2016.98     95.48 o 
   7   9  10     1108.30     1193.53     74.03 o 
  -4  10  10      454.76      511.91     59.51 o 
  -3  10  10      846.36      879.56     69.18 o 
  -2  10  10      859.67      927.49     68.09 o 
  -1  10  10     2868.19     2916.55    115.39 o 
   0  10  10     4932.44     4767.33    129.42 o 
   1  10  10     1556.36     1506.27     69.98 o 
   2  10  10      455.74      487.62     38.73 o 
   3  10  10     2780.42     2691.57     90.30 o 
   4  10  10     9723.31     9304.63    197.41 o 
   5  10  10     1021.16     1098.96     70.43 o 
   6  10  10       97.60      168.39     28.39 o 
   7  10  10     2077.69     2396.42    105.60 o 
  -4  11  10        9.79       -1.12     24.90 o 
  -3  11  10     4538.10     5106.99    168.40 o 
  -2  11  10     2572.94     2757.50    139.92 o 
  -1  11  10     2297.01     2494.14    109.02 o 
   0  11  10     1094.37     1016.52     54.30 o 
   1  11  10     1958.73     1969.01     73.53 o 
   2  11  10     6532.16     6145.40    148.04 o 
   3  11  10      710.79      764.38     58.42 o 
   4  11  10       15.89       -5.38     16.02 o 
   5  11  10     1250.39     1273.78     76.46 o 
   6  11  10     2665.47     2914.91    116.54 o 
  -2  12  10       73.94       91.85     21.04 o 
  -1  12  10     1245.69     1298.05     82.67 o 
   0  12  10      779.15      827.94     52.45 o 
   1  12  10      978.79      903.12     53.56 o 
   2  12  10       87.73       88.26     18.62 o 
   3  12  10       83.53       78.24     21.60 o 
   4  12  10     1101.43     1109.86     70.67 o 
   5  12  10        5.09        1.91     17.57 o 
  -1  13  10        3.36       38.25     15.83 o 
   0  13  10       37.59       26.48     18.19 o 
   1  13  10       36.77       15.15     12.62 o 
   2  13  10      109.37       74.18     24.76 o 
   3  13  10      219.10      193.53     32.86 o 
  -4 -10  11        0.33        3.77     19.69 o 
  -3 -10  11        2.15       -1.42     35.73 o 
  -2 -10  11      289.21      308.78     32.90 o 
  -1 -10  11       13.30        4.52     13.29 o 
   0 -10  11       27.42       21.33     10.40 o 
   1 -10  11       36.64       28.31     26.43 o 
  -5  -9  11       43.01       55.14     20.04 o 
  -4  -9  11      293.10      231.15     40.37 o 
  -3  -9  11     1356.84     1263.52     96.28 o 
  -2  -9  11      149.84      106.69     28.02 o 
  -1  -9  11      124.44      154.18     24.84 o 
   0  -9  11      482.80      505.64     37.53 o 
   1  -9  11     1049.14     1132.02     57.38 o 
   2  -9  11      487.51      527.65     42.26 o 
   3  -9  11       45.99       47.74     20.91 o 
  -6  -8  11      998.19     1090.56    115.52 o 
  -5  -8  11      948.02      783.93    102.05 o 
  -4  -8  11      534.74      412.10     50.44 o 
  -3  -8  11      137.50      132.53     26.80 o 
  -2  -8  11      776.53      841.75     54.71 o 
  -1  -8  11     5840.31     5780.79    145.60 o 
   0  -8  11      614.21      672.47     43.76 o 
   1  -8  11       66.25       68.73     26.29 o 
   2  -8  11     2364.87     2494.95     84.79 o 
   3  -8  11     2472.67     2629.01    112.70 o 
   4  -8  11      631.34      776.24     84.85 o 
  -6  -7  11      832.45      825.73     75.38 o 
  -5  -7  11       28.57       54.44     70.61 o 
  -4  -7  11     2649.05     2596.02    127.01 o 
  -3  -7  11     4743.63     4391.26    165.26 o 
  -2  -7  11     1043.33      986.70     76.96 o 
  -1  -7  11       24.23       15.10     15.28 o 
   0  -7  11      984.01     1010.90     52.14 o 
   1  -7  11     4096.52     4225.41    107.06 o 
   2  -7  11     1050.08     1062.16     53.44 o 
   3  -7  11      704.59      742.57     53.57 o 
   4  -7  11     1305.12     1313.60     68.37 o 
   5  -7  11      898.26      928.45     77.21 o 
  -7  -6  11       19.94        9.57     19.54 o 
  -6  -6  11     1641.23     1707.02     92.94 o 
  -5  -6  11      183.61      204.34     33.43 o 
  -4  -6  11      959.32      943.80     66.96 o 
  -3  -6  11      233.66      196.75     34.04 o 
  -2  -6  11      249.04      168.05     23.17 o 
  -1  -6  11     3831.61     3876.80     98.71 o 
   0  -6  11       35.93       49.50     12.37 o 
   1  -6  11      209.87      226.57     27.90 o 
   2  -6  11      129.87      100.62     13.96 o 
   3  -6  11      604.90      587.73     56.85 o 
   4  -6  11      201.44      207.38     28.60 o 
   5  -6  11        1.51      -13.89     15.65 o 
   6  -6  11       16.52      -14.79     19.36 o 
  -7  -5  11        0.93       -0.64     21.43 o 
  -6  -5  11       10.90        1.55     16.94 o 
  -5  -5  11       51.56       63.95     24.45 o 
  -4  -5  11       10.95       42.20     22.57 o 
  -3  -5  11      302.57      273.78     35.08 o 
  -2  -5  11      141.00      114.74     20.56 o 
  -1  -5  11     1013.73     1025.51     54.17 o 
   0  -5  11     1340.74     1363.45     58.30 o 
   1  -5  11       23.17       91.10     20.81 o 
   2  -5  11     2043.05     2180.99     67.85 o 
   3  -5  11      272.08      291.74     27.72 o 
   4  -5  11      242.20      235.65     29.90 o 
   5  -5  11      746.08      854.82     63.98 o 
   6  -5  11      606.66      741.50     61.01 o 
  -7  -4  11       27.96       51.63     16.35 o 
  -6  -4  11       18.66       14.90     16.18 o 
  -5  -4  11     2895.50     2853.06    105.36 o 
  -4  -4  11     1594.20     1568.43     76.73 o 
  -3  -4  11      854.69      755.69     52.69 o 
  -2  -4  11     1086.44     1071.24     56.87 o 
  -1  -4  11     4610.45     4458.85    104.67 o 
   0  -4  11     4968.08     4800.25    114.64 o 
   1  -4  11     1879.52     1951.38     88.20 o 
   2  -4  11     1179.23     1200.71     49.39 o 
   3  -4  11     3298.63     3382.80    169.97 o 
   4  -4  11     6031.82     6421.26    398.07 o 
   5  -4  11      768.90      758.48     68.26 o 
   6  -4  11       19.91       50.87     29.95 o 
   7  -4  11     1582.20     1740.73    142.17 o 
  -8  -3  11      343.03      465.77     50.98 o 
  -7  -3  11     1392.92     1479.34     78.53 o 
  -6  -3  11     3034.34     3107.57    119.87 o 
  -5  -3  11      301.40      308.75     35.26 o 
  -4  -3  11      516.98      491.82     44.15 o 
  -3  -3  11     9816.54     9269.80    192.49 o 
  -2  -3  11     4957.71     4475.83    122.61 o 
  -1  -3  11     6506.11     6202.63    123.00 o 
   0  -3  11     2381.89     2386.75     64.61 o 
   1  -3  11     5839.23     6025.45    185.98 o 
   2  -3  11     5699.07     5707.79    113.68 o 
   3  -3  11     1651.61     1719.04     59.99 o 
   4  -3  11      156.15      173.78     22.07 o 
   5  -3  11     2089.75     2153.64    104.32 o 
   6  -3  11     2802.40     2916.06    123.44 o 
   7  -3  11      429.49      465.21     49.47 o 
  -8  -2  11     1030.56     1144.94     79.10 o 
  -7  -2  11       12.85        0.58     13.36 o 
  -6  -2  11      125.54      144.98     27.61 o 
  -5  -2  11     2966.90     2889.98    113.79 o 
  -4  -2  11     5071.90     4880.88    168.55 o 
  -3  -2  11      481.06      422.12     37.35 o 
  -2  -2  11     1009.59     1112.45     61.77 o 
  -1  -2  11     4775.59     4511.75     90.81 o 
   0  -2  11     3264.72     3258.05     86.89 o 
   1  -2  11     2828.46     2875.78     76.29 o 
   2  -2  11      129.74      180.92     18.86 o 
   3  -2  11      823.25      797.61     39.06 o 
   4  -2  11     2045.14     2000.15     91.94 o 
   5  -2  11        7.90       -8.02     14.50 o 
   6  -2  11      125.15       88.28     20.74 o 
   7  -2  11      397.76      380.58     45.10 o 
  -8  -1  11      268.73      261.86     31.45 o 
  -7  -1  11      306.51      262.66     31.95 o 
  -6  -1  11     1486.97     1380.34     75.79 o 
  -5  -1  11       28.03       40.38     17.82 o 
  -4  -1  11        0.97       -7.66     14.81 o 
  -3  -1  11      992.11      937.52     58.08 o 
  -2  -1  11       88.60       63.22     21.93 o 
  -1  -1  11      411.99      415.36     26.11 o 
   0  -1  11       18.69       62.95     24.31 o 
   1  -1  11        9.82       43.91     14.12 o 
   2  -1  11       23.72       11.60      8.06 o 
   3  -1  11      115.35      142.26     15.62 o 
   4  -1  11       16.50       95.08     15.32 o 
   5  -1  11      121.57      160.32     23.22 o 
   6  -1  11       47.85       37.10     14.39 o 
   7  -1  11      818.16      869.08     57.01 o 
   8  -1  11        5.78       -0.15     18.73 o 
  -8   0  11        1.00       -2.57     15.10 o 
  -7   0  11      390.90      410.83     41.91 o 
  -6   0  11       22.15       23.13     19.00 o 
  -5   0  11      549.59      573.19     50.26 o 
  -4   0  11      357.98      309.79     35.36 o 
  -3   0  11     1921.15     1812.36     80.51 o 
  -2   0  11       64.25       56.55     12.46 o 
  -1   0  11     1137.97     1119.78     40.45 o 
   0   0  11    11594.31    11535.82    301.38 o 
   1   0  11     2060.56     2103.78     61.87 o 
   2   0  11     1200.45     1139.85     38.07 o 
   3   0  11     4095.35     4012.87     89.92 o 
   4   0  11     2617.98     2557.80     69.70 o 
   5   0  11     4521.55     4362.04     91.49 o 
   6   0  11      642.13      691.55     41.62 o 
   7   0  11      472.68      460.53     33.81 o 
   8   0  11      848.45      938.82     52.05 o 
  -8   1  11       68.45       73.65     23.46 o 
  -7   1  11     1469.30     1584.20     93.59 o 
  -6   1  11      961.86      993.04     63.58 o 
  -5   1  11     3099.41     3195.46    116.35 o 
  -4   1  11      275.90      306.05     36.35 o 
  -3   1  11     1363.86     1262.11     67.83 o 
  -2   1  11    14508.65    14355.60    289.99 o 
  -1   1  11     8766.11     8856.80    247.95 o 
   0   1  11        8.46       18.16     11.07 o 
   1   1  11     3329.86     3354.34     76.41 o 
   2   1  11    18183.17    17185.82    280.99 o 
   3   1  11     3900.05     3678.74     81.15 o 
   4   1  11     1973.21     1886.25     62.24 o 
   5   1  11     3306.93     3166.49     81.21 o 
   6   1  11     2852.03     2744.40     80.37 o 
   7   1  11     4343.24     4351.94    106.38 o 
   8   1  11       64.16       70.29     24.44 o 
  -7   2  11      900.52      928.34     73.57 o 
  -6   2  11        1.81       13.09     17.35 o 
  -5   2  11     3236.92     3192.42    116.72 o 
  -4   2  11     2659.67     2619.10    116.33 o 
  -3   2  11     7542.41     7070.03    166.42 o 
  -2   2  11      465.84      561.21     41.63 o 
  -1   2  11     1721.10     1749.26     67.91 o 
   0   2  11    16776.36    17249.10    389.13 o 
   1   2  11     7183.64     6770.44    122.45 o 
   2   2  11     1882.25     1816.11     62.07 o 
   3   2  11     2550.15     2360.98     73.85 o 
   4   2  11     1635.69     1539.52     56.32 o 
   5   2  11     2929.96     2635.35     84.55 o 
   6   2  11     1078.61     1089.34     52.72 o 
   7   2  11      509.37      496.36     37.82 o 
   8   2  11      154.32      114.79     22.48 o 
  -7   3  11     1123.81     1162.23     81.73 o 
  -6   3  11      965.28      976.39     85.40 o 
  -5   3  11     1805.93     1682.78    111.34 o 
  -4   3  11       41.28       21.72     17.79 o 
  -3   3  11      716.96      651.05     49.64 o 
  -2   3  11     2153.87     2277.12     83.26 o 
  -1   3  11     4210.11     4136.33    150.16 o 
   0   3  11      204.26      159.32     17.13 o 
   1   3  11       45.87       38.41     10.85 o 
   2   3  11     3352.14     3275.29     81.91 o 
   3   3  11        3.89       21.85     14.66 o 
   4   3  11      253.55      236.16     23.77 o 
   5   3  11      406.85      430.35     36.53 o 
   6   3  11      238.37      243.21     27.56 o 
   7   3  11        9.50       44.55     18.94 o 
   8   3  11      179.03      222.01     32.72 o 
  -7   4  11      104.46       55.28     32.87 o 
  -6   4  11      101.27      113.06     26.66 o 
  -5   4  11      210.72      187.81     26.60 o 
  -4   4  11      192.03      182.42     28.55 o 
  -3   4  11       59.88       74.16     18.69 o 
  -2   4  11     2236.51     2385.37     83.71 o 
  -1   4  11      839.55      830.09     48.94 o 
   0   4  11      449.08      452.55     35.61 o 
   1   4  11     1314.82     1288.92     63.16 o 
   2   4  11     2802.56     2616.40     82.06 o 
   3   4  11      851.19      768.93     41.33 o 
   4   4  11      512.00      480.47     34.31 o 
   5   4  11     2975.78     2737.52     93.82 o 
   6   4  11      321.39      371.76     36.31 o 
   7   4  11      483.32      538.16     49.13 o 
   8   4  11     1017.97     1038.06     78.28 o 
  -7   5  11       75.66       85.87     23.06 o 
  -6   5  11      373.68      536.31     55.04 o 
  -5   5  11     2207.60     2419.59    116.55 o 
  -4   5  11      120.90       89.85     32.86 o 
  -3   5  11      545.31      538.77     49.31 o 
  -2   5  11     5019.06     5263.48    156.24 o 
  -1   5  11     6023.16     6077.98    162.10 o 
   0   5  11     4899.37     4755.75    128.43 o 
   1   5  11      927.77      885.52     49.97 o 
   2   5  11     5286.71     5068.06    127.73 o 
   3   5  11    10099.51     9381.04    148.02 o 
   4   5  11     4467.97     4213.86    105.62 o 
   5   5  11        5.48       20.50     16.46 o 
   6   5  11     4383.78     4393.27    120.30 o 
   7   5  11     2240.58     2450.93     99.31 o 
   8   5  11     1831.75     2057.59     95.73 o 
  -6   6  11      126.51      168.04     47.36 o 
  -5   6  11      177.12      196.97     31.87 o 
  -4   6  11     3665.64     4048.08    138.92 o 
  -3   6  11     4869.42     5257.32    171.21 o 
  -2   6  11     3707.95     3720.27    150.67 o 
  -1   6  11      155.14      188.14     38.40 o 
   0   6  11     8380.84     8193.89    170.50 o 
   1   6  11    13482.85    12719.48    197.01 o 
   2   6  11     4845.48     4599.95    121.39 o 
   3   6  11       32.36       32.87     15.13 o 
   4   6  11     1815.72     1747.67     71.94 o 
   5   6  11     5857.86     5508.55    143.28 o 
   6   6  11     2216.37     2154.93     88.92 o 
   7   6  11      325.47      366.66     41.46 o 
   8   6  11      625.68      672.27     62.12 o 
  -6   7  11      995.70      970.51     97.38 o 
  -5   7  11     2927.65     3343.53    184.74 o 
  -4   7  11       46.28       69.22     35.03 o 
  -3   7  11        0.92       25.91     18.16 o 
  -2   7  11     3563.94     3806.21    150.12 o 
  -1   7  11     3336.56     3339.11    136.08 o 
   0   7  11     4999.02     4850.16    145.89 o 
   1   7  11      788.99      790.81     52.70 o 
   2   7  11      275.84      244.40     26.26 o 
   3   7  11     4306.63     4142.53    114.05 o 
   4   7  11      992.30      927.11     52.63 o 
   5   7  11      143.80      117.36     23.00 o 
   6   7  11        8.33       38.57     16.33 o 
   7   7  11      575.70      556.57     50.80 o 
  -5   8  11       38.90        9.09     32.42 o 
  -4   8  11      383.78      444.17     50.31 o 
  -3   8  11      432.30      454.35     44.70 o 
  -2   8  11        8.31       19.56     20.64 o 
  -1   8  11      298.11      217.99     33.67 o 
   0   8  11      897.68      893.38     56.80 o 
   1   8  11      440.25      404.36     36.54 o 
   2   8  11      187.29      167.25     22.45 o 
   3   8  11      545.00      481.06     37.93 o 
   4   8  11      435.68      440.92     41.48 o 
   5   8  11      103.95       95.59     31.36 o 
   6   8  11      723.16      846.97     62.26 o 
   7   8  11        3.52       -2.22     14.87 o 
  -5   9  11        9.26       35.89     35.76 o 
  -4   9  11      750.21      890.98     81.59 o 
  -3   9  11        0.12       38.49     23.89 o 
  -2   9  11      368.32      399.69     45.72 o 
  -1   9  11     2059.29     2159.21     99.16 o 
   0   9  11     1133.47     1098.55     62.19 o 
   1   9  11      200.54      157.88     24.47 o 
   2   9  11      288.75      302.68     32.41 o 
   3   9  11     4627.29     4373.78    118.09 o 
   4   9  11     2116.28     2038.90     87.82 o 
   5   9  11     1100.15     1111.55     65.47 o 
   6   9  11      609.94      642.95     53.23 o 
   7   9  11      632.09      644.15     54.51 o 
  -4  10  11      633.02      631.43     77.70 o 
  -3  10  11     2080.10     2347.61    113.61 o 
  -2  10  11     3288.19     3633.14    138.91 o 
  -1  10  11       97.95       75.50     23.77 o 
   0  10  11      191.94      193.40     24.24 o 
   1  10  11     8062.09     7847.42    168.57 o 
   2  10  11     3110.64     2969.40     98.26 o 
   3  10  11     1967.39     1841.27     93.81 o 
   4  10  11      916.68      971.60     60.74 o 
   5  10  11     3356.90     3365.15    114.27 o 
   6  10  11     3058.99     3239.22    124.71 o 
  -3  11  11       33.27       30.35     23.93 o 
  -2  11  11      399.14      543.84     63.33 o 
  -1  11  11     3208.64     3610.13    133.68 o 
   0  11  11     3130.97     3112.46    105.51 o 
   1  11  11      405.44      446.78     38.56 o 
   2  11  11       39.15       35.55     13.85 o 
   3  11  11     4199.13     4157.83    142.50 o 
   4  11  11      884.51      950.19     60.11 o 
   5  11  11     1245.84     1310.11     79.19 o 
  -1  12  11        2.40       39.43     26.42 o 
   0  12  11       18.51       14.19     15.01 o 
   1  12  11      405.82      435.82     37.81 o 
   2  12  11      183.64      197.26     31.08 o 
   3  12  11       38.58       61.79     19.59 o 
   4  12  11        6.64        4.46     19.17 o 
  -1 -10  12       13.64        4.24     18.22 o 
  -4  -9  12       34.39       15.50     20.01 o 
  -3  -9  12        9.66       -3.99     19.07 o 
  -2  -9  12     1491.27     1388.39     92.77 o 
  -1  -9  12      323.55      315.12     35.01 o 
   0  -9  12     1162.90     1250.68     99.11 o 
   1  -9  12      273.43      310.98     31.31 o 
   2  -9  12      760.37      837.09     53.93 o 
  -5  -8  12       34.36       46.44     22.61 o 
  -4  -8  12     1807.07     1792.09    159.77 o 
  -3  -8  12     1453.20     1467.27     96.46 o 
  -2  -8  12      467.40      460.10     52.56 o 
  -1  -8  12       29.60       48.52     19.53 o 
   0  -8  12     2453.58     2623.53     86.32 o 
   1  -8  12     2592.92     2684.43     87.87 o 
   2  -8  12     1423.87     1491.75     67.27 o 
   3  -8  12       15.73       46.97     17.29 o 
  -6  -7  12      503.04      521.06     60.49 o 
  -5  -7  12     2342.81     2331.49    148.69 o 
  -4  -7  12      247.04      285.07     44.18 o 
  -3  -7  12        2.08      -19.73     19.73 o 
  -2  -7  12     3835.21     3615.42    158.92 o 
  -1  -7  12      678.51      675.85     55.80 o 
   0  -7  12     2022.05     1991.23     74.06 o 
   1  -7  12      143.54      164.41     22.91 o 
   2  -7  12      843.73      933.56     54.66 o 
   3  -7  12      892.14      952.59     74.87 o 
   4  -7  12      858.78      868.39     85.72 o 
  -6  -6  12       44.87       48.88     17.33 o 
  -5  -6  12       41.71       34.30     19.59 o 
  -4  -6  12      819.95      705.68     81.50 o 
  -3  -6  12      258.71      305.14     45.23 o 
  -2  -6  12       38.89       23.40     17.81 o 
  -1  -6  12      625.81      555.35     47.55 o 
   0  -6  12     1297.79     1301.72     57.81 o 
   1  -6  12       99.98       95.62     18.11 o 
   2  -6  12      128.08      104.69     15.62 o 
   3  -6  12      608.21      561.41     40.94 o 
   4  -6  12      764.31      745.33     54.56 o 
   5  -6  12        1.45        9.13     15.96 o 
  -6  -5  12      127.04      146.38     38.56 o 
  -5  -5  12       14.82       13.79     16.05 o 
  -4  -5  12      367.57      330.26     41.52 o 
  -3  -5  12       19.99       20.44     18.27 o 
  -2  -5  12        9.37      -20.64     22.38 o 
  -1  -5  12      721.89      699.82     53.01 o 
   0  -5  12     2301.08     2377.39     85.96 o 
   1  -5  12       54.33       39.76     13.60 o 
   2  -5  12      357.84      342.40     27.01 o 
   3  -5  12     1762.94     1907.08     69.44 o 
   4  -5  12      675.81      768.60     57.91 o 
   5  -5  12      188.37      219.58     44.78 o 
  -7  -4  12      509.44      568.97     48.24 o 
  -6  -4  12      355.62      358.36     37.48 o 
  -5  -4  12        4.46       24.53     14.31 o 
  -4  -4  12     1279.82     1262.66     79.29 o 
  -3  -4  12     1568.06     1465.84     84.98 o 
  -2  -4  12     4206.58     3951.17    132.26 o 
  -1  -4  12       64.95       62.03     15.63 o 
   0  -4  12     1640.92     1694.06     67.67 o 
   1  -4  12     4849.09     4981.95    255.78 o 
   2  -4  12     3554.08     3666.27    137.51 o 
   3  -4  12     2237.31     2258.44     72.56 o 
   4  -4  12     1082.56     1159.79     85.10 o 
   5  -4  12     2822.02     3153.88    223.50 o 
   6  -4  12     1353.88     1541.29     78.18 o 
  -7  -3  12       80.57       69.92     22.65 o 
  -6  -3  12     1489.81     1602.90     82.27 o 
  -5  -3  12     2439.35     2422.98    100.08 o 
  -4  -3  12     3312.73     3081.15    111.23 o 
  -3  -3  12      148.09      164.43     27.05 o 
  -2  -3  12     1375.93     1233.86     60.66 o 
  -1  -3  12     9367.05     8977.15    164.67 o 
   0  -3  12     4921.65     4937.56    141.80 o 
   1  -3  12     1079.94     1076.57     53.58 o 
   2  -3  12      170.50      184.54     23.05 o 
   3  -3  12     6967.93     7155.36    352.83 o 
   4  -3  12     1196.33     1329.12    117.83 o 
   5  -3  12      930.70      968.12     63.68 o 
   6  -3  12      149.22      147.80     27.35 o 
  -7  -2  12     1259.83     1332.22     75.58 o 
  -6  -2  12      158.40      155.11     27.19 o 
  -5  -2  12      285.83      277.15     46.34 o 
  -4  -2  12     1603.71     1597.51     80.99 o 
  -3  -2  12      714.62      717.33     51.93 o 
  -2  -2  12     3465.91     3262.71    108.61 o 
  -1  -2  12       60.63       63.03     13.32 o 
   0  -2  12      119.11       95.18     18.53 o 
   1  -2  12     1723.22     1778.58     64.24 o 
   2  -2  12      676.65      747.73     42.53 o 
   3  -2  12      142.32      136.39     24.92 o 
   4  -2  12       42.61       43.60     14.97 o 
   5  -2  12      474.15      373.01     32.75 o 
   6  -2  12        5.76       13.78     20.95 o 
   7  -2  12       67.24       35.24     20.81 o 
  -7  -1  12       16.49        4.37     18.99 o 
  -6  -1  12       84.46       97.32     38.15 o 
  -5  -1  12      512.08      447.84     44.23 o 
  -4  -1  12      129.77      128.95     25.19 o 
  -3  -1  12        5.19       -7.98     13.78 o 
  -2  -1  12      448.57      389.09     35.79 o 
  -1  -1  12      170.05      160.25     20.76 o 
   0  -1  12        3.99       22.01      7.68 o 
   1  -1  12     1024.26     1031.13     36.01 o 
   2  -1  12      356.23      335.70     25.53 o 
   3  -1  12      135.55      132.11     21.60 o 
   4  -1  12     2362.82     2358.39     73.13 o 
   5  -1  12      230.69      256.23     23.90 o 
   6  -1  12        5.58      -13.85     16.37 o 
   7  -1  12      209.43      218.46     29.17 o 
  -7   0  12        6.26       19.21     19.90 o 
  -6   0  12     1651.22     1694.71    104.87 o 
  -5   0  12       61.63       55.29     19.39 o 
  -4   0  12       48.46       58.02     16.52 o 
  -3   0  12     1771.53     1739.91     80.68 o 
  -2   0  12     2027.25     2024.15     79.93 o 
  -1   0  12     2980.81     3035.22    102.25 o 
   0   0  12        9.15       16.51     15.01 o 
   1   0  12     4096.38     4177.04    109.12 o 
   2   0  12     5579.86     5370.59    130.78 o 
   3   0  12     6173.55     6116.00    176.69 o 
   4   0  12      124.41       96.06     13.58 o 
   5   0  12      514.98      494.99     30.54 o 
   6   0  12     6164.56     6207.12    123.11 o 
   7   0  12      893.31      916.88     46.91 o 
  -7   1  12      273.73      246.31     37.40 o 
  -6   1  12      225.99      203.85     33.34 o 
  -5   1  12     1763.11     1931.90     91.40 o 
  -4   1  12     6531.97     6245.06    167.04 o 
  -3   1  12     1462.06     1360.69     71.42 o 
  -2   1  12      326.23      278.34     29.06 o 
  -1   1  12     9762.97     9748.06    269.74 o 
   0   1  12     7892.31     7979.48    182.55 o 
   1   1  12     9675.11     9783.42    242.65 o 
   2   1  12      383.98      384.78     25.94 o 
   3   1  12     1144.11     1130.14     43.27 o 
   4   1  12     7048.79     6670.71    120.32 o 
   5   1  12     4174.09     4032.79     97.51 o 
   6   1  12       10.57       37.61     12.22 o 
   7   1  12      243.22      237.61     23.33 o 
  -7   2  12      812.69      922.59     72.98 o 
  -6   2  12     3603.70     3600.14    145.95 o 
  -5   2  12      397.69      414.40     49.39 o 
  -4   2  12        1.19       -0.87     18.60 o 
  -3   2  12     3354.34     3296.13    113.60 o 
  -2   2  12     5438.95     5360.25    151.99 o 
  -1   2  12     1379.50     1404.62     79.34 o 
   0   2  12     1089.03     1081.43     43.10 o 
   1   2  12     4629.25     4708.44    111.63 o 
   2   2  12     4207.92     4102.26     95.79 o 
   3   2  12     5384.58     5104.66    117.80 o 
   4   2  12        4.77      -12.45     14.17 o 
   5   2  12      273.62      274.41     26.84 o 
   6   2  12     1641.97     1498.25     62.91 o 
   7   2  12      188.56      161.85     21.05 o 
  -7   3  12      146.51      147.40     30.81 o 
  -6   3  12      250.56      324.77     51.44 o 
  -5   3  12      139.19      148.63     33.74 o 
  -4   3  12     2371.17     2374.63    106.38 o 
  -3   3  12       33.66       27.01     22.81 o 
  -2   3  12      717.81      743.09     47.82 o 
  -1   3  12     2056.37     2246.76     87.58 o 
   0   3  12      108.35      106.56     17.45 o 
   1   3  12       14.91       43.93     13.38 o 
   2   3  12       18.64        5.20     10.28 o 
   3   3  12       40.07       43.16     12.86 o 
   4   3  12        1.90       11.55     14.57 o 
   5   3  12        2.69       -2.36     13.09 o 
   6   3  12      577.95      569.69     42.02 o 
   7   3  12      388.17      372.17     36.19 o 
   8   3  12        3.92       -2.09     15.60 o 
  -7   4  12       18.62        4.21     18.79 o 
  -6   4  12       34.93       12.40     16.88 o 
  -5   4  12       93.55       72.78     23.32 o 
  -4   4  12      242.66      225.68     31.99 o 
  -3   4  12       11.96        9.81     16.99 o 
  -2   4  12     1178.72     1189.85     59.75 o 
  -1   4  12     3488.27     3662.93    114.60 o 
   0   4  12      270.35      245.39     27.56 o 
   1   4  12      197.78      197.82     25.04 o 
   2   4  12     3849.29     3574.83    100.48 o 
   3   4  12     3601.39     3465.07    104.36 o 
   4   4  12     1416.33     1300.76     58.96 o 
   5   4  12      679.82      622.56     45.50 o 
   6   4  12      807.78      806.53     51.93 o 
   7   4  12     3576.92     3712.76    109.05 o 
  -6   5  12      262.45      294.80     45.71 o 
  -5   5  12      778.27      885.57     66.10 o 
  -4   5  12     1298.30     1507.86     84.94 o 
  -3   5  12     3377.15     3555.68    130.75 o 
  -2   5  12       49.81       40.78     21.49 o 
  -1   5  12      679.44      762.63     53.37 o 
   0   5  12     5184.85     5043.78    133.54 o 
   1   5  12    13125.66    12521.41    210.93 o 
   2   5  12     1279.70     1186.19     61.98 o 
   3   5  12      251.97      215.63     31.74 o 
   4   5  12     4411.44     4076.44    112.63 o 
   5   5  12     3276.56     3209.08    111.44 o 
   6   5  12     2381.91     2359.31     88.70 o 
   7   5  12      174.27      165.00     23.33 o 
  -6   6  12     1810.02     2053.55    127.78 o 
  -5   6  12     1900.47     2083.67    116.16 o 
  -4   6  12      965.59     1057.13     82.17 o 
  -3   6  12     1320.86     1365.50     87.06 o 
  -2   6  12     2977.75     3341.53    125.29 o 
  -1   6  12     8718.30     9158.32    207.03 o 
   0   6  12     1343.01     1321.14     68.46 o 
   1   6  12       93.01       81.68     14.10 o 
   2   6  12     6536.82     6284.52    146.07 o 
   3   6  12     4983.61     4838.95    135.61 o 
   4   6  12     2459.49     2386.57     86.07 o 
   5   6  12       63.17       59.46     16.90 o 
   6   6  12     1537.18     1462.47     74.41 o 
   7   6  12     1384.29     1360.54     79.26 o 
  -5   7  12      434.23      485.90     71.11 o 
  -4   7  12     1238.38     1410.99    105.59 o 
  -3   7  12     1172.71     1391.52     91.42 o 
  -2   7  12      853.67      862.95     71.78 o 
  -1   7  12      628.12      700.18     63.82 o 
   0   7  12      340.45      372.93     39.62 o 
   1   7  12     2293.43     2324.59     90.28 o 
   2   7  12      323.73      260.72     30.57 o 
   3   7  12       14.62       13.38     14.93 o 
   4   7  12     1545.24     1442.35     67.15 o 
   5   7  12        7.67       -6.00     15.10 o 
   6   7  12      190.26      219.78     28.12 o 
   7   7  12       22.29       63.08     21.50 o 
  -5   8  12        3.09       30.97     37.97 o 
  -4   8  12       15.36      -16.43     30.87 o 
  -3   8  12      252.79      233.69     47.89 o 
  -2   8  12       95.84      104.65     23.53 o 
  -1   8  12       10.46       14.39     19.38 o 
   0   8  12      642.61      538.20     49.15 o 
   1   8  12        1.79       -2.91     13.74 o 
   2   8  12      200.05      138.00     20.86 o 
   3   8  12      679.46      645.27     49.52 o 
   4   8  12     1080.89      973.70     61.14 o 
   5   8  12       60.65       43.27     15.23 o 
   6   8  12       69.65       34.43     24.14 o 
   7   8  12     1629.16     1785.27     93.69 o 
  -4   9  12      219.80      232.01     59.73 o 
  -3   9  12     1187.80     1466.52     80.19 o 
  -2   9  12      539.45      577.31     57.38 o 
  -1   9  12       70.42       49.66     18.35 o 
   0   9  12     3383.14     3312.03    123.45 o 
   1   9  12     1698.12     1619.27     75.22 o 
   2   9  12     4284.31     4018.88    127.84 o 
   3   9  12       64.86       58.62     15.27 o 
   4   9  12      289.02      224.96     31.67 o 
   5   9  12     4070.10     3995.30    126.48 o 
   6   9  12     1770.79     1816.78     93.47 o 
  -3  10  12      137.81      161.91     32.17 o 
  -2  10  12     1597.82     1871.82    100.44 o 
  -1  10  12     3018.19     3413.59    134.30 o 
   0  10  12     3454.59     3435.09    123.63 o 
   1  10  12      609.72      585.71     44.91 o 
   2  10  12     2431.11     2244.66     95.12 o 
   3  10  12     2245.24     2170.31    103.13 o 
   4  10  12     4983.45     5108.46    144.12 o 
   5  10  12       65.89       85.86     20.70 o 
  -2  11  12      513.98      699.91     70.98 o 
  -1  11  12      488.08      526.99     51.66 o 
   0  11  12     1323.24     1368.98     77.18 o 
   1  11  12     1055.17     1159.52     63.25 o 
   2  11  12     2043.75     1877.06     86.50 o 
   3  11  12      121.66      121.12     26.78 o 
   4  11  12      177.74      130.72     28.81 o 
   0  12  12       33.96       67.60     24.40 o 
   1  12  12       70.65       60.44     20.38 o 
   2  12  12      100.12       67.99     19.32 o 
   3  12  12       84.60       73.67     18.29 o 
  -1  -9  13      153.12      161.77     28.29 o 
  -3  -8  13      694.98      774.35     70.20 o 
  -2  -8  13      849.98      891.13     74.49 o 
  -1  -8  13     2105.02     2138.07    114.51 o 
   0  -8  13       26.92       45.32     19.42 o 
   1  -8  13       57.56      104.64     18.63 o 
   2  -8  13     1144.02     1179.89     58.41 o 
  -5  -7  13      630.01      637.42     66.00 o 
  -4  -7  13      823.39      903.98     77.46 o 
  -3  -7  13     1052.70     1088.31     83.50 o 
  -2  -7  13      397.06      425.77     64.47 o 
  -1  -7  13      244.53      184.71     32.35 o 
   0  -7  13      251.64      316.68     45.84 o 
   1  -7  13     1471.69     1522.52     89.13 o 
   2  -7  13       18.49       -0.42     11.53 o 
   3  -7  13        0.94       -4.04     19.39 o 
  -5  -6  13        1.38       -4.41     15.48 o 
  -4  -6  13      337.17      332.46     55.69 o 
  -3  -6  13      402.53      335.37     45.63 o 
  -2  -6  13       43.53       36.14     19.71 o 
  -1  -6  13       94.86       65.22     15.14 o 
   0  -6  13       43.88       66.12     19.22 o 
   1  -6  13       39.99       31.19     12.17 o 
   2  -6  13       72.15       86.36     15.47 o 
   3  -6  13      129.75      132.97     20.04 o 
   4  -6  13      199.48      266.22     37.21 o 
  -6  -5  13      132.46      141.36     27.60 o 
  -5  -5  13        0.58      -11.62     15.22 o 
  -4  -5  13      538.18      537.17     51.17 o 
  -3  -5  13     1486.95     1375.88     81.26 o 
  -2  -5  13       97.01       78.89     21.80 o 
  -1  -5  13      340.31      306.65     40.43 o 
   0  -5  13     2566.60     2578.56     97.00 o 
   1  -5  13     1106.02     1178.95     72.90 o 
   2  -5  13     2114.78     2199.94     69.50 o 
   3  -5  13       38.25       23.19     14.13 o 
   4  -5  13       39.04       43.79     24.87 o 
   5  -5  13     1099.28     1217.63     80.44 o 
  -6  -4  13      189.20      204.14     32.30 o 
  -5  -4  13     2353.18     2467.79    114.56 o 
  -4  -4  13     1117.62     1045.22     73.35 o 
  -3  -4  13        0.15        0.50     21.91 o 
  -2  -4  13     2021.72     1881.40     91.09 o 
  -1  -4  13     3484.05     3356.14    121.00 o 
   0  -4  13     2125.01     2075.97     81.25 o 
   1  -4  13      433.74      467.04     36.81 o 
   2  -4  13     2754.02     2938.00     88.54 o 
   3  -4  13     2750.21     2954.24    134.47 o 
   4  -4  13     2933.10     3232.59    200.25 o 
   5  -4  13      135.42      183.52     31.82 o 
  -6  -3  13     1139.02     1175.77     71.27 o 
  -5  -3  13      123.11      126.66     23.66 o 
  -4  -3  13     1293.58     1285.56     82.25 o 
  -3  -3  13     6672.96     6424.33    184.20 o 
  -2  -3  13     1143.47     1158.20     74.00 o 
  -1  -3  13      286.93      284.82     37.46 o 
   0  -3  13     1803.51     1855.14     71.09 o 
   1  -3  13     3280.61     3408.30    106.26 o 
   2  -3  13     3156.98     3251.72    110.97 o 
   3  -3  13      134.86      147.13     25.12 o 
   4  -3  13      390.28      416.41     57.72 o 
   5  -3  13      545.48      667.34     57.03 o 
   6  -3  13      640.10      832.25    124.17 o 
  -6  -2  13      371.22      377.09     42.84 o 
  -5  -2  13      940.79      953.44     63.92 o 
  -4  -2  13      836.75      812.28     58.14 o 
  -3  -2  13       22.15        5.58     16.94 o 
  -2  -2  13      283.39      233.08     33.12 o 
  -1  -2  13     1319.05     1255.08     63.50 o 
   0  -2  13      346.60      326.24     27.03 o 
   1  -2  13      211.55      234.15     22.21 o 
   2  -2  13      251.17      388.51     47.76 o 
   3  -2  13       43.10       59.97     14.29 o 
   4  -2  13      297.55      332.75     35.66 o 
   5  -2  13      135.59       77.90     18.41 o 
   6  -2  13        0.54       22.32     23.88 o 
  -7  -1  13       15.89       26.69     14.31 o 
  -6  -1  13       43.60       24.84     23.39 o 
  -5  -1  13       70.56       69.31     19.13 o 
  -4  -1  13       30.57       30.21     18.27 o 
  -3  -1  13       22.79       16.15     15.33 o 
  -2  -1  13     1123.00     1140.61     65.07 o 
  -1  -1  13      112.57       94.31     17.89 o 
   0  -1  13       74.61       61.48     12.91 o 
   1  -1  13      831.15      810.30     32.42 o 
   2  -1  13      826.19      909.43     55.36 o 
   3  -1  13      200.52      202.60     24.89 o 
   4  -1  13      326.19      271.93     28.19 o 
   5  -1  13     1674.23     1622.86     67.87 o 
   6  -1  13      335.34      355.49     34.95 o 
  -7   0  13       94.92       47.69     19.15 o 
  -6   0  13       83.43       59.89     16.37 o 
  -5   0  13     1251.01     1202.77     72.73 o 
  -4   0  13     1433.79     1447.92     79.55 o 
  -3   0  13     1439.36     1358.47     76.79 o 
  -2   0  13     1148.88     1139.59     60.41 o 
  -1   0  13     1616.62     1709.82     73.34 o 
   0   0  13     9809.00     9891.10    286.32 o 
   1   0  13      426.16      416.49     26.04 o 
   2   0  13       40.05       48.04      9.55 o 
   3   0  13     5467.75     5416.30    132.13 o 
   4   0  13     4229.20     4226.88     97.40 o 
   5   0  13     2198.99     2203.82     72.02 o 
   6   0  13       64.51       68.50     20.98 o 
   7   0  13     1117.34     1157.10     62.84 o 
  -7   1  13     1462.77     1631.67     96.87 o 
  -6   1  13      457.55      502.40     53.07 o 
  -5   1  13     1382.00     1281.07     75.68 o 
  -4   1  13     1072.19     1099.73     69.63 o 
  -3   1  13     3891.30     3859.28    130.82 o 
  -2   1  13     5922.47     6042.90    141.97 o 
  -1   1  13     3633.39     3763.69    111.65 o 
   0   1  13      708.37      703.66     44.22 o 
   1   1  13     3598.82     3837.53     89.32 o 
   2   1  13     7083.61     7209.50    150.66 o 
   3   1  13      871.59      808.17     38.69 o 
   4   1  13      242.71      255.40     23.35 o 
   5   1  13     2606.14     2533.37     77.71 o 
   6   1  13     1014.77      960.67     47.68 o 
   7   1  13     1134.44     1161.95     55.75 o 
  -6   2  13       23.20       27.86     21.06 o 
  -5   2  13     2361.88     2439.37    116.54 o 
  -4   2  13     1195.70     1099.99     69.55 o 
  -3   2  13     1888.75     1895.07     87.25 o 
  -2   2  13     1479.97     1559.81     71.17 o 
  -1   2  13     1101.85     1117.26     67.42 o 
   0   2  13     4263.73     4308.28    134.04 o 
   1   2  13      690.86      677.33     39.30 o 
   2   2  13      434.52      387.78     28.59 o 
   3   2  13     1090.35     1049.85     61.90 o 
   4   2  13      876.33      860.06     52.25 o 
   5   2  13       50.58       44.07     11.98 o 
   6   2  13       88.62      108.26     19.09 o 
   7   2  13      440.87      424.08     35.93 o 
  -6   3  13       61.52       15.10     18.76 o 
  -5   3  13      119.09      106.29     23.40 o 
  -4   3  13        2.78      -14.19     18.59 o 
  -3   3  13      567.82      579.28     47.89 o 
  -2   3  13       26.77       12.28     14.89 o 
  -1   3  13      822.56      916.24     53.53 o 
   0   3  13      654.14      652.24     48.65 o 
   1   3  13      258.61      265.51     27.61 o 
   2   3  13        1.42      -12.61     12.91 o 
   3   3  13     1152.62     1106.74     62.58 o 
   4   3  13       83.04       83.44     25.49 o 
   5   3  13        2.46       -7.00     16.29 o 
   6   3  13      714.93      787.43     50.11 o 
   7   3  13      130.13      138.89     24.13 o 
  -6   4  13       31.29        3.47     20.99 o 
  -5   4  13        8.10      -13.72     19.63 o 
  -4   4  13     1399.39     1458.93     84.77 o 
  -3   4  13      455.11      432.68     45.37 o 
  -2   4  13      767.67      697.53     52.06 o 
  -1   4  13     1027.65     1050.37     66.15 o 
   0   4  13     5978.18     6188.91    152.99 o 
   1   4  13     1567.12     1577.91     71.93 o 
   2   4  13      452.29      385.19     34.00 o 
   3   4  13     1054.51     1015.76     61.05 o 
   4   4  13     2122.12     2050.08     80.32 o 
   5   4  13     4897.44     4771.53    136.52 o 
   6   4  13      421.06      406.24     38.57 o 
   7   4  13        8.27       19.23     17.30 o 
  -6   5  13     1275.17     1337.94    102.65 o 
  -5   5  13     1123.00     1306.88     80.09 o 
  -4   5  13       38.20       44.14     17.90 o 
  -3   5  13      402.67      456.78     46.76 o 
  -2   5  13     4137.37     4394.44    143.92 o 
  -1   5  13     4703.49     4857.85    135.49 o 
   0   5  13      418.14      412.97     41.81 o 
   1   5  13     1589.42     1561.20     72.20 o 
   2   5  13     6386.52     6312.47    147.93 o 
   3   5  13     7356.87     6790.83    163.44 o 
   4   5  13      278.56      293.01     29.05 o 
   5   5  13      311.47      220.12     28.24 o 
   6   5  13     2329.60     2400.34     96.33 o 
   7   5  13     2015.64     2216.96     89.22 o 
  -5   6  13      337.04      396.02     49.11 o 
  -4   6  13     3072.87     3527.37    150.75 o 
  -3   6  13     2091.17     2219.75    132.27 o 
  -2   6  13      331.29      337.98     49.62 o 
  -1   6  13     1329.71     1448.35     81.48 o 
   0   6  13     5402.32     5366.68    153.55 o 
   1   6  13     3244.03     3142.38    103.39 o 
   2   6  13      927.10      947.86     57.34 o 
   3   6  13      732.70      695.90     50.97 o 
   4   6  13      597.41      531.00     40.69 o 
   5   6  13     3389.31     3334.34    133.09 o 
   6   6  13      198.79      182.41     27.42 o 
   7   6  13        0.08       19.38     20.45 o 
  -5   7  13      837.77      990.95    100.74 o 
  -4   7  13       19.89      -21.24     21.24 o 
  -3   7  13        5.70      -21.02     21.02 o 
  -2   7  13     2397.46     2527.40    124.24 o 
  -1   7  13       37.68        7.57     16.50 o 
   0   7  13     1118.25     1074.39     77.52 o 
   1   7  13      570.69      560.81     47.86 o 
   2   7  13      230.48      203.34     29.21 o 
   3   7  13       37.09       56.95     16.86 o 
   4   7  13       39.31       18.43     12.61 o 
   5   7  13      253.14      254.73     31.12 o 
   6   7  13      116.10      126.24     22.65 o 
  -4   8  13       50.19       80.16     28.93 o 
  -3   8  13       32.42       15.83     18.01 o 
  -2   8  13      383.27      370.64     46.31 o 
  -1   8  13      286.00      283.90     41.32 o 
   0   8  13       29.85      -10.48     17.97 o 
   1   8  13     2438.03     2373.02     92.04 o 
   2   8  13      393.75      363.58     38.96 o 
   3   8  13       54.64       26.25     17.01 o 
   4   8  13     1213.53     1278.79     72.01 o 
   5   8  13      457.16      461.67     42.55 o 
   6   8  13      704.95      709.02     53.71 o 
  -3   9  13      115.86      147.13     28.91 o 
  -2   9  13      492.55      582.74     57.30 o 
  -1   9  13     2899.14     3253.76    134.52 o 
   0   9  13     1606.15     1702.50     94.74 o 
   1   9  13       80.04       63.07     18.05 o 
   2   9  13     1322.23     1206.53     70.84 o 
   3   9  13     5202.93     5123.82    144.55 o 
   4   9  13     1126.32     1214.37     76.35 o 
   5   9  13      576.71      606.67     49.73 o 
  -2  10  13     1825.97     2060.31    106.64 o 
  -1  10  13      222.72      239.17     40.32 o 
   0  10  13      485.23      554.51     53.07 o 
   1  10  13     5781.83     5640.12    144.44 o 
   2  10  13     1614.16     1581.61     81.31 o 
   3  10  13      187.63      205.54     33.42 o 
   4  10  13     1105.30     1127.95     75.78 o 
  -1  11  13     1012.64     1164.02     77.64 o 
   0  11  13     1257.52     1473.08     86.59 o 
   1  11  13       66.23       50.75     17.53 o 
   2  11  13      101.06       77.73     21.63 o 
   3  11  13     1053.99     1113.94     75.21 o 
  -3  -7  14        5.70       -0.16     21.17 o 
  -2  -7  14     1318.51     1417.31     94.45 o 
  -1  -7  14       81.77       62.98     35.61 o 
   0  -7  14       55.59       11.46     20.84 o 
   1  -7  14      106.38      157.77     31.18 o 
   2  -7  14       89.01       81.95     16.96 o 
  -4  -6  14        1.13       -2.98     22.66 o 
  -3  -6  14      147.33      133.13     32.41 o 
  -2  -6  14      673.40      633.56     63.36 o 
  -1  -6  14      176.00      190.53     40.13 o 
   0  -6  14       97.26       68.89     28.07 o 
   1  -6  14      452.20      566.94     55.55 o 
   2  -6  14       36.91       30.96     15.31 o 
   3  -6  14       12.50       13.97     13.84 o 
  -5  -5  14      113.10       50.74     22.71 o 
  -4  -5  14      387.28      350.61     43.65 o 
  -3  -5  14       22.96      -16.27     16.27 o 
  -2  -5  14     1695.82     1622.67    101.18 o 
  -1  -5  14     1068.65     1001.83     81.35 o 
   0  -5  14      585.55      637.61     75.70 o 
   1  -5  14       35.93       17.37     15.62 o 
   2  -5  14      771.80      850.48     65.03 o 
   3  -5  14     2117.59     2557.11    218.63 o 
   4  -5  14      463.52      513.40     49.46 o 
  -5  -4  14        2.30        3.93     17.88 o 
  -4  -4  14     1193.38     1175.75     78.39 o 
  -3  -4  14     2667.54     2523.03    114.71 o 
  -2  -4  14     1163.63     1057.73     65.55 o 
  -1  -4  14       35.45       50.90     23.66 o 
   0  -4  14      385.46      447.19     50.49 o 
   1  -4  14     5267.73     5466.27    244.72 o 
   2  -4  14     1274.71     1476.36     72.52 o 
   3  -4  14        3.00       29.64     16.02 o 
   4  -4  14      825.54      928.04     88.79 o 
  -6  -3  14     1251.53     1296.30     83.99 o 
  -5  -3  14      890.32      848.11     68.72 o 
  -4  -3  14      722.82      686.80     63.37 o 
  -3  -3  14       35.89       58.36     18.80 o 
  -2  -3  14     1030.46     1000.58     70.58 o 
  -1  -3  14     2764.85     2849.00    102.71 o 
   0  -3  14     1070.22     1102.17     63.44 o 
   1  -3  14      210.76      202.67     26.04 o 
   2  -3  14      117.10      174.79     24.29 o 
   3  -3  14     2086.36     2372.57    110.75 o 
   4  -3  14      196.58      202.57     28.14 o 
   5  -3  14      208.09      266.27     36.91 o 
  -6  -2  14        7.11       28.27     12.26 o 
  -5  -2  14       76.44       72.22     18.63 o 
  -4  -2  14      589.41      551.65     53.40 o 
  -3  -2  14       41.49       24.46     17.39 o 
  -2  -2  14      308.57      286.44     39.12 o 
  -1  -2  14      225.71      207.19     26.46 o 
   0  -2  14        1.87        9.17     14.14 o 
   1  -2  14        1.35       19.17     15.97 o 
   2  -2  14       10.22        3.36     15.72 o 
   3  -2  14      230.35      222.02     27.75 o 
   4  -2  14      118.28      130.03     23.74 o 
   5  -2  14        0.82       -6.11     12.01 o 
  -6  -1  14        0.95       17.43     17.96 o 
  -5  -1  14       24.41        8.08     18.36 o 
  -4  -1  14      512.30      502.25     47.99 o 
  -3  -1  14       17.80       -1.42     16.15 o 
  -2  -1  14        6.05       25.55     13.89 o 
  -1  -1  14     1888.69     1957.08     77.28 o 
   0  -1  14      546.78      538.72     44.14 o 
   1  -1  14      982.13     1024.98     52.24 o 
   2  -1  14     1219.31     1296.66     58.73 o 
   3  -1  14      529.92      577.22     41.42 o 
   4  -1  14     2444.52     2525.23    118.02 o 
   5  -1  14      342.36      383.14     38.72 o 
   6  -1  14      102.84       60.09     18.56 o 
  -6   0  14      743.84      748.80     64.46 o 
  -5   0  14        5.18      -14.70     14.70 o 
  -4   0  14      169.73      187.22     29.59 o 
  -3   0  14     3465.49     3492.35    124.10 o 
  -2   0  14     1986.10     2008.00     81.11 o 
  -1   0  14     1008.56     1056.97     57.53 o 
   0   0  14      446.07      480.01     42.18 o 
   1   0  14     5632.15     5964.46    220.39 o 
   2   0  14     3341.18     3410.68    107.27 o 
   3   0  14     3241.61     3309.82     96.34 o 
   4   0  14     1460.61     1440.53     63.42 o 
   5   0  14     1166.89     1177.59     63.78 o 
   6   0  14     2262.81     2448.07     95.77 o 
  -6   1  14      354.84      315.69     43.53 o 
  -5   1  14     1188.22     1203.08     82.12 o 
  -4   1  14     3755.74     3777.44    137.07 o 
  -3   1  14       26.98       44.20     17.02 o 
  -2   1  14      150.49      141.52     21.72 o 
  -1   1  14     7638.61     8037.15    199.46 o 
   0   1  14     2781.69     2897.03    122.61 o 
   1   1  14     2123.92     2018.05     80.45 o 
   2   1  14      142.65      147.74     19.25 o 
   3   1  14     2023.48     2044.10     76.30 o 
   4   1  14     2947.47     2902.59     80.45 o 
   5   1  14      627.07      668.85     39.45 o 
   6   1  14       77.71       81.80     20.62 o 
  -6   2  14      776.68      737.37     65.54 o 
  -5   2  14       21.74      -17.11     17.11 o 
  -4   2  14      252.27      286.12     39.99 o 
  -3   2  14      447.47      485.01     45.45 o 
  -2   2  14     1335.75     1446.69     65.94 o 
  -1   2  14       13.65       20.40     15.99 o 
   0   2  14        1.66       21.15     16.51 o 
   1   2  14     1900.32     1940.98     81.10 o 
   2   2  14      180.65      152.51     21.61 o 
   3   2  14      376.23      375.15     32.50 o 
   4   2  14      193.66      238.85     37.09 o 
   5   2  14        6.23       15.14     11.50 o 
   6   2  14      150.25      146.24     19.22 o 
  -6   3  14      185.04      190.21     37.60 o 
  -5   3  14       10.38       63.13     27.15 o 
  -4   3  14      151.52       80.58     30.90 o 
  -3   3  14      260.52      253.75     33.81 o 
  -2   3  14        0.21      -17.16     20.24 o 
  -1   3  14      187.59      153.74     23.01 o 
   0   3  14      567.75      594.84     48.12 o 
   1   3  14      204.98      236.13     29.85 o 
   2   3  14        6.34      -11.87     12.58 o 
   3   3  14      219.67      206.46     28.34 o 
   4   3  14     1327.65     1292.82     65.39 o 
   5   3  14      333.60      256.49     29.16 o 
   6   3  14      481.07      463.01     39.33 o 
  -5   4  14      241.96      303.88     41.41 o 
  -4   4  14        0.91      -17.11     17.11 o 
  -3   4  14     2078.47     2237.82    104.33 o 
  -2   4  14     1234.41     1247.62     84.43 o 
  -1   4  14     2467.11     2673.96    132.79 o 
   0   4  14      145.60      161.34     25.96 o 
   1   4  14     1582.47     1668.35     84.16 o 
   2   4  14     6200.75     6003.27    137.86 o 
   3   4  14      951.90      913.61     62.86 o 
   4   4  14      702.93      647.66     48.51 o 
   5   4  14      861.17      772.75     54.51 o 
   6   4  14     2640.77     2788.65    100.63 o 
  -5   5  14     1619.54     1891.55    120.51 o 
  -4   5  14     1293.54     1451.79     84.68 o 
  -3   5  14     1916.96     2014.14    108.76 o 
  -2   5  14       96.61       84.87     20.89 o 
  -1   5  14     2901.41     3110.97    121.08 o 
   0   5  14     3732.65     3975.99    134.13 o 
   1   5  14     5129.03     5408.98    152.94 o 
   2   5  14      424.14      416.29     44.35 o 
   3   5  14      499.15      458.15     40.80 o 
   4   5  14     4975.88     4767.75    135.83 o 
   5   5  14     1070.76     1102.44     66.00 o 
   6   5  14      331.93      344.96     35.90 o 
  -4   6  14      249.67      329.98     45.90 o 
  -3   6  14     2125.48     2287.30    134.36 o 
  -2   6  14     1247.12     1421.91     92.92 o 
  -1   6  14     2408.35     2530.58    121.55 o 
   0   6  14       26.13       16.79     20.31 o 
   1   6  14      253.85      221.33     31.45 o 
   2   6  14     3120.44     3162.14    123.50 o 
   3   6  14      994.60     1026.58     63.86 o 
   4   6  14      229.09      187.17     27.32 o 
   5   6  14       21.58       29.54     14.14 o 
   6   6  14      925.95      874.33     59.75 o 
  -4   7  14      397.15      446.12     59.77 o 
  -3   7  14       96.34      131.53     29.33 o 
  -2   7  14        1.00        7.21     25.95 o 
  -1   7  14      291.86      317.96     41.41 o 
   0   7  14       11.95       48.68     30.92 o 
   1   7  14      514.98      559.66     53.10 o 
   2   7  14      219.10      243.89     30.18 o 
   3   7  14       48.27       27.20     18.16 o 
   4   7  14        1.19       -3.84     14.99 o 
   5   7  14      473.77      451.04     42.78 o 
  -3   8  14       36.42       46.49     42.29 o 
  -2   8  14      667.80      801.75     69.68 o 
  -1   8  14      586.57      662.82     60.41 o 
   0   8  14      429.90      420.47     47.32 o 
   1   8  14       73.88       82.91     22.92 o 
   2   8  14     1563.62     1549.48     80.34 o 
   3   8  14     1192.96     1150.82     68.64 o 
   4   8  14     1246.45     1281.90     80.66 o 
   5   8  14      224.07      189.15     28.80 o 
  -2   9  14       53.37       42.48     26.24 o 
  -1   9  14       19.31       24.22     19.32 o 
   0   9  14     3533.13     3766.49    142.61 o 
   1   9  14     1863.12     1814.46    109.22 o 
   2   9  14     2404.60     2376.82    100.92 o 
   3   9  14      230.97      232.53     35.99 o 
   4   9  14      961.86     1017.29     72.70 o 
  -1  10  14     2274.02     2593.22    119.50 o 
   0  10  14      602.79      695.34     60.29 o 
   1  10  14       14.87       29.01     23.86 o 
   2  10  14     1783.05     1812.19     87.61 o 
   3  10  14     1513.99     1544.59     99.27 o 
  -2  -6  15      177.85      148.82     29.84 o 
  -1  -6  15      139.25      138.02     29.02 o 
   0  -6  15      151.55      145.39     37.50 o 
   1  -6  15        1.80       46.78     23.07 o 
  -3  -5  15     1035.42     1104.58     78.86 o 
  -2  -5  15        6.51       -4.09     27.26 o 
  -1  -5  15        2.89        3.27     16.73 o 
   0  -5  15     2360.20     2434.47    249.07 o 
   1  -5  15     1311.34     1573.22    111.53 o 
   2  -5  15      725.46      895.09     58.80 o 
  -4  -4  15      158.77       81.22     34.87 o 
  -3  -4  15      232.61      263.63     38.11 o 
  -2  -4  15     1511.32     1427.50     86.07 o 
  -1  -4  15     2037.56     2065.43     97.50 o 
   0  -4  15      455.78      462.56     53.42 o 
   1  -4  15        2.38       41.93     25.23 o 
   2  -4  15     1724.78     2053.05    145.06 o 
   3  -4  15      971.81     1116.69     88.31 o 
  -5  -3  15      521.69      608.72     64.76 o 
  -4  -3  15      665.13      604.17     59.35 o 
  -3  -3  15     1595.69     1586.74     92.15 o 
  -2  -3  15       52.28       19.25     18.54 o 
  -1  -3  15        0.99        3.00     15.70 o 
   0  -3  15     1049.15     1200.83     76.44 o 
   1  -3  15     1023.03     1120.33     73.07 o 
   2  -3  15      183.59      181.24     31.30 o 
   3  -3  15        8.87      -15.40     15.40 o 
   4  -3  15      189.54      169.33     26.74 o 
  -5  -2  15       45.60       26.59     16.02 o 
  -4  -2  15       36.10       19.19     19.34 o 
  -3  -2  15      175.94      147.89     29.46 o 
  -2  -2  15        0.21        4.92     15.28 o 
  -1  -2  15       32.33       68.70     17.37 o 
   0  -2  15      174.45      167.83     28.64 o 
   1  -2  15      169.97      138.11     22.70 o 
   2  -2  15      137.20      148.40     22.42 o 
   3  -2  15      584.78      610.57     47.26 o 
   4  -2  15       60.79       43.65     13.82 o 
  -5  -1  15      344.61      321.77     37.33 o 
  -4  -1  15      502.84      481.10     45.61 o 
  -3  -1  15      453.12      436.31     50.33 o 
  -2  -1  15     1290.40     1253.24     83.23 o 
  -1  -1  15        4.84       21.83     17.90 o 
   0  -1  15      375.95      486.80     49.05 o 
   1  -1  15     1140.96     1196.74     69.25 o 
   2  -1  15     2962.12     3133.28    129.66 o 
   3  -1  15       23.45       43.04     14.23 o 
   4  -1  15        7.47        7.82     10.88 o 
   5  -1  15     1810.86     1994.44    157.21 o 
  -5   0  15     1534.77     1593.74     84.99 o 
  -4   0  15      545.19      602.02     52.85 o 
  -3   0  15      521.36      434.51     43.23 o 
  -2   0  15     1988.47     2135.20     94.57 o 
  -1   0  15     1351.10     1458.45     74.12 o 
   0   0  15     3463.00     3831.15    188.82 o 
   1   0  15       63.80       22.85     25.36 o 
   2   0  15      445.96      528.25     53.03 o 
   3   0  15     4320.83     4493.74    138.94 o 
   4   0  15     2079.04     2154.88     82.90 o 
   5   0  15      509.07      485.67     50.69 o 
  -5   1  15       91.85       40.26     16.69 o 
  -4   1  15      786.50      799.99     60.31 o 
  -3   1  15     3132.11     3147.65    118.30 o 
  -2   1  15     2024.43     2140.12    105.61 o 
  -1   1  15      117.11      133.99     24.95 o 
   0   1  15     1540.96     1750.31     82.16 o 
   1   1  15     1111.02     1194.61     54.66 o 
   2   1  15     2767.63     3071.81    125.56 o 
   3   1  15       56.31       44.38     20.54 o 
   4   1  15        1.66       -5.25     24.67 o 
   5   1  15      883.21      919.79     65.86 o 
  -5   2  15     1200.14     1340.78     87.29 o 
  -4   2  15      107.29       88.26     20.28 o 
  -3   2  15      147.51      138.84     26.17 o 
  -2   2  15      392.45      378.70     39.49 o 
  -1   2  15       32.24       19.55     13.11 o 
   0   2  15     1148.39     1213.63     65.01 o 
   1   2  15        0.06        7.88     13.94 o 
   2   2  15       19.99       23.55     13.85 o 
   3   2  15       46.70       65.87     15.37 o 
   4   2  15       33.33       36.58     18.55 o 
   5   2  15      181.63      194.53     25.22 o 
  -5   3  15       53.99       41.55     40.59 o 
  -4   3  15       90.76       20.69     28.85 o 
  -3   3  15      168.17      150.32     29.51 o 
  -2   3  15      443.67      453.94     50.91 o 
  -1   3  15      431.16      437.27     41.18 o 
   0   3  15       92.70      117.24     22.55 o 
   1   3  15     1641.14     1688.32     78.21 o 
   2   3  15      232.94      230.95     30.14 o 
   3   3  15     1245.41     1324.48     67.70 o 
   4   3  15       14.22        0.44     11.02 o 
   5   3  15      297.22      278.35     36.99 o 
  -4   4  15     1419.95     1649.69    107.06 o 
  -3   4  15      892.77      937.67     73.36 o 
  -2   4  15      536.67      565.16     68.18 o 
  -1   4  15     1266.09     1357.23     80.39 o 
   0   4  15     3269.82     3586.82    116.45 o 
   1   4  15     1301.66     1393.32     70.84 o 
   2   4  15       40.40       17.88     17.91 o 
   3   4  15     2052.39     2048.74     94.77 o 
   4   4  15     2415.12     2283.55     99.47 o 
   5   4  15     2957.05     3104.98    135.47 o 
  -4   5  15      134.41      201.66     40.19 o 
  -3   5  15     1026.75     1137.08     95.05 o 
  -2   5  15     2727.05     3073.65    132.59 o 
  -1   5  15     1522.38     1583.73     85.13 o 
   0   5  15        3.02        5.47     15.64 o 
   1   5  15     3289.93     3475.00    122.66 o 
   2   5  15     1697.83     1739.96     89.69 o 
   3   5  15     2550.98     2519.08    107.43 o 
   4   5  15        5.46        3.19     14.69 o 
   5   5  15      649.25      696.61     53.52 o 
  -4   6  15     1245.54     1438.83    107.85 o 
  -3   6  15      205.17      195.34     40.30 o 
  -2   6  15        0.97       21.62     23.14 o 
  -1   6  15      710.89      756.62     66.78 o 
   0   6  15     2201.79     2337.26    115.35 o 
   1   6  15       36.44       35.64     17.39 o 
   2   6  15      291.92      263.60     43.14 o 
   3   6  15      357.43      298.35     34.10 o 
   4   6  15      170.78      155.45     24.53 o 
   5   6  15      643.92      648.55     51.80 o 
  -3   7  15       62.24       49.63     20.60 o 
  -2   7  15      435.94      491.84     53.70 o 
  -1   7  15      217.87      169.83     30.27 o 
   0   7  15        5.39        8.73     19.51 o 
   1   7  15        0.32      -27.53     27.53 o 
   2   7  15       21.55       30.96     38.80 o 
   3   7  15      398.38      374.19     37.87 o 
   4   7  15        2.50        1.81     16.41 o 
  -2   8  15      495.18      558.85     57.88 o 
  -1   8  15      497.07      611.48     59.08 o 
   0   8  15      640.22      694.72     61.18 o 
   1   8  15     3123.25     3223.17    148.24 o 
   2   8  15       74.11       63.52     25.44 o 
   3   8  15       33.69       -1.92     16.22 o 
   4   8  15     1405.00     1300.56     81.96 o 
  -1   9  15     1565.73     1959.31    105.04 o 
   0   9  15      437.92      496.29     52.34 o 
   1   9  15      315.66      382.30     59.42 o 
   2   9  15     1427.08     1432.25     85.66 o 
   3   9  15     3400.80     3534.44    138.22 o 
  -2  -4  16      762.53      769.81     63.69 o 
  -1  -4  16      629.62      687.57     66.80 o 
   0  -4  16      711.96      848.87     83.75 o 
   1  -4  16     1308.10     1572.35     90.72 o 
   2  -4  16      254.94      272.82     38.93 o 
  -3  -3  16      123.33      122.87     26.22 o 
  -2  -3  16      619.71      655.49     58.48 o 
  -1  -3  16       44.50       63.13     20.31 o 
   0  -3  16      218.12      249.98     34.47 o 
   1  -3  16      312.07      321.30     37.08 o 
   2  -3  16       15.92        8.28     12.26 o 
   3  -3  16      379.45      412.43     46.68 o 
  -4  -2  16       99.39       74.83     34.23 o 
  -3  -2  16      115.07      122.93     28.15 o 
  -2  -2  16        7.56      -21.44     21.44 o 
  -1  -2  16       86.98       54.31     18.05 o 
   0  -2  16       48.36       78.45     22.70 o 
   1  -2  16      528.09      595.04     52.88 o 
   2  -2  16       95.15       91.68     20.74 o 
   3  -2  16       54.53       58.00     18.13 o 
  -4  -1  16      524.56      567.59     57.95 o 
  -3  -1  16       61.91       57.80     22.91 o 
  -2  -1  16      352.60      389.86     51.00 o 
  -1  -1  16     2663.87     3050.29    123.72 o 
   0  -1  16      148.18      156.02     28.27 o 
   1  -1  16      353.38      468.98     51.22 o 
   2  -1  16     1269.99     1370.80     75.01 o 
   3  -1  16     1436.82     1574.70     88.63 o 
   4  -1  16     1256.29     1400.15     90.83 o 
  -4   0  16      337.90      261.98     36.00 o 
  -3   0  16     2469.77     2507.06    132.69 o 
  -2   0  16     1363.91     1444.23     99.89 o 
  -1   0  16       21.57       32.01     18.43 o 
   0   0  16      213.32      259.30     36.42 o 
   1   0  16     4515.45     5129.00    179.34 o 
   2   0  16      935.76     1105.61     82.40 o 
   3   0  16      169.01      236.22     51.48 o 
   4   0  16      737.02      835.87     74.73 o 
  -4   1  16      755.44      802.08     66.08 o 
  -3   1  16       98.21      124.06     29.28 o 
  -2   1  16      302.32      313.83     39.67 o 
  -1   1  16     2921.03     3210.30    127.39 o 
   0   1  16      312.41      320.88     37.89 o 
   1   1  16       49.40       63.30     19.25 o 
   2   1  16      268.32      324.45     39.74 o 
   3   1  16      772.83      813.56     84.73 o 
   4   1  16      369.02      348.32     51.08 o 
  -4   2  16      223.71      278.60     46.81 o 
  -3   2  16       79.22       69.02     22.17 o 
  -2   2  16      102.22       68.85     18.75 o 
  -1   2  16       24.17       45.26     17.40 o 
   0   2  16       18.77       15.44     15.48 o 
   1   2  16       50.77       59.95     15.47 o 
   2   2  16      213.34      241.36     36.84 o 
   3   2  16        6.63       31.95     18.57 o 
   4   2  16       99.88       52.38     25.34 o 
  -4   3  16      101.53       86.38     21.94 o 
  -3   3  16      122.10      128.63     27.03 o 
  -2   3  16       30.02       55.23     28.08 o 
  -1   3  16      165.87      180.09     30.83 o 
   0   3  16     1324.45     1520.83     75.12 o 
   1   3  16      328.62      445.53     43.18 o 
   2   3  16      172.48      216.46     28.74 o 
   3   3  16      749.09      746.19     56.12 o 
   4   3  16     2694.57     2912.83    176.26 o 
  -3   4  16     2054.82     2299.51    117.32 o 
  -2   4  16     1721.83     1975.82    106.09 o 
  -1   4  16      617.90      711.29     58.22 o 
   0   4  16      351.02      511.40     45.03 o 
   1   4  16     1112.12     1349.12     76.23 o 
   2   4  16     4138.11     4524.98    149.77 o 
   3   4  16      667.81      734.32     65.33 o 
   4   4  16        2.60        5.48     17.47 o 
  -3   5  16      267.64      271.33     46.37 o 
  -2   5  16       82.70      150.10     32.67 o 
  -1   5  16     1356.68     1568.28     95.83 o 
   0   5  16     1888.35     2129.89     97.86 o 
   1   5  16     2011.60     2087.45     94.04 o 
   2   5  16      260.85      231.77     30.65 o 
   3   5  16      623.53      565.45     57.97 o 
   4   5  16     1895.90     1915.62    103.75 o 
  -2   6  16      172.56      242.42     39.30 o 
  -1   6  16      430.25      424.01     48.84 o 
   0   6  16      294.29      290.25     39.32 o 
   1   6  16       81.15       80.83     21.82 o 
   2   6  16      205.84      225.40     34.48 o 
   3   6  16      105.77       64.41     20.06 o 
   4   6  16       11.51       20.05     18.34 o 
  -1   7  16      105.49      108.94     25.64 o 
   0   7  16      469.49      601.41     57.59 o 
   1   7  16        8.12       10.73     17.87 o 
   2   7  16      165.66      116.25     29.26 o 
   3   7  16      206.39      183.67     32.23 o 
   0   8  16       97.91       99.28     36.20 o 
   1   8  16      372.53      309.59     51.98 o 
  -1  -2  17       11.17       56.19     23.25 o 
   0  -2  17      720.30      821.95     65.20 o 
   1  -2  17       24.26        6.86     22.22 o 
  -2  -1  17      309.57      339.32     48.16 o 
  -1  -1  17       37.68       63.27     21.73 o 
   0  -1  17     1389.45     1590.70     88.99 o 
   1  -1  17      872.17     1127.76     84.51 o 
   2  -1  17     1183.19     1484.79    112.11 o 
  -2   0  17     1416.48     1660.76    125.73 o 
  -1   0  17      906.85     1155.68     79.85 o 
   0   0  17     1521.83     1695.65    103.79 o 
   1   0  17       25.96       26.55     32.03 o 
   2   0  17      847.76      970.01     76.19 o 
  -2   1  17       78.07       59.23     20.81 o 
  -1   1  17       27.57       26.22     20.58 o 
   0   1  17      565.77      660.44     56.53 o 
   1   1  17      147.93      144.97     25.90 o 
   2   1  17      561.19      654.31     56.58 o 
   3   1  17       40.98       10.35     18.34 o 
  -2   2  17       93.75       74.19     24.47 o 
  -1   2  17      125.27      136.18     25.13 o 
   0   2  17       38.99       25.86     15.77 o 
   1   2  17       79.14      109.22     25.38 o 
   2   2  17       32.86       29.22     18.92 o 
   3   2  17      339.50      322.89     45.61 o 
  -2   3  17     1352.36     1562.27     92.55 o 
  -1   3  17       28.73        9.09     15.79 o 
   0   3  17       29.90       52.70     17.29 o 
   1   3  17     1041.60     1291.77     82.83 o 
   2   3  17      810.45      799.85     64.30 o 
   3   3  17      660.57      737.20     68.22 o 
  -2   4  17      219.56      327.37     45.11 o 
  -1   4  17     1717.57     1961.22     95.77 o 
   0   4  17     1844.90     2194.98    151.32 o 
   1   4  17       53.27       58.92     16.30 o 
   2   4  17        4.95       40.38     15.59 o 
   3   4  17     2054.67     2329.42    100.93 o 
  -1   5  17       12.45       -6.57     16.27 o 
   0   5  17        4.08        2.20     16.43 o 
   1   5  17     1250.14     1481.64     87.64 o 
   2   5  17      612.07      652.78     56.99 o 
   1   6  17       92.86       89.39     25.06 o 
                                                 
